# Supplementary material for: Genomic analysis of a spontaneous unifoliate mutant reveals gene candidates associated with compound leaf development in Vigna unguiculata [L] Walp
Source: Sci Rep. 2024 May 9;14:10654. doi: 10.1038/s41598-024-61062-x (PMC11082238; doi:10.1038/s41598-024-61062-x)
Supplement: Supplementary file 2 — Supplementary Information 2. [file 41598_2024_61062_MOESM2_ESM.xlsx]

## Sheet: Sheet1
Table S3 Gene counts of 2,106 differentially expressed genes in UCL mutant genome (adj. p<0.05 and abs(log2(FC))>1; abs, absolute; FC, fold change)
Gene ID	UCLhom1_mutant_bulk1	UCLhom2_mutant_bulk2	IT86D1_wildtype_bulk1	IT86D2_wildtype_bulk2
Vigun03g079800.v1.2	512.379	340.221	0	0
Vigun03g006700.v1.2	50.3229	49.3696	0	0
Vigun10g098200.v1.2	27.4488	27.9046	0	0
Vigun04g080050.v1.2	21.7303	19.3185	0	0
Vigun10g011600.v1.2	19.4429	18.2453	0	0
Vigun07g287000.v1.2	18.2992	15.0255	0	0
Vigun01g187700.v1.2	14.8681	15.0255	0	0
Vigun03g122900.v1.2	10.2933	15.0255	0	0
Vigun11g163200.v1.2	9.14962	6.43951	0	0
Vigun09g201700.v1.2	184.136	139.523	0.897302	0
Vigun03g029400.v1.2	70.9095	70.8346	0.897302	0
Vigun10g012000.v1.2	24.0177	19.3185	0.897302	0
Vigun05g219400.v1.2	14.8681	23.6115	0.897302	0
Vigun07g099700.v1.2	16.0118	17.172	0.897302	0
Vigun04g099200.v1.2	156.687	157.768	0	0.899306
Vigun08g095700.v1.2	16.0118	21.465	0	0.899306
Vigun06g168300.v1.2	16.0118	17.172	0	0.899306
Vigun03g032200.v1.2	17.1555	13.9523	0	0.899306
Vigun03g338900.v1.2	6.86221	15.0255	0	0.899306
Vigun09g242700.v1.2	37.7422	59.0289	0.897302	0.899306
Vigun05g251300.v1.2	21.7303	40.7836	0.897302	0.899306
Vigun05g059400.v1.2	25.1614	23.6115	0.897302	0.899306
Vigun10g011801.v1.2	22.874	23.6115	0.897302	0.899306
Vigun04g041000.v1.2	19.4429	12.879	0.897302	0.899306
Vigun09g001300.v1.2	20.5866	13.9523	0	1.79861
Vigun06g157800.v1.2	4093.31	4154.56	2.69191	0
Vigun09g105300.v1.2	455.193	403.543	2.69191	0
Vigun03g432300.v1.2	20.5866	24.6848	2.69191	0
Vigun04g151300.v1.2	17.1555	27.9046	2.69191	0
Vigun04g154400.v1.2	25.1614	18.2453	1.7946	0.899306
Vigun09g010100.v1.2	26.3051	13.9523	1.7946	0.899306
Vigun04g027100.v1.2	22.874	17.172	1.7946	0.899306
Vigun10g046800.v1.2	14.8681	17.172	1.7946	0.899306
Vigun03g272400.v1.2	400.296	372.418	0.897302	1.79861
Vigun04g197700.v1.2	67.4784	60.1021	0.897302	1.79861
Vigun01g143600.v1.2	41.1733	27.9046	0	2.69792
Vigun03g268900.v1.2	65.191	37.5638	3.58921	0
Vigun03g183500.v1.2	41.1733	23.6115	3.58921	0
Vigun02g116700.v1.2	29.7363	37.5638	2.69191	0.899306
Vigun04g064900.v1.2	188.711	184.599	1.7946	1.79861
Vigun02g072901.v1.2	28.5926	26.8313	1.7946	1.79861
Vigun04g159200.v1.2	226.453	195.332	0.897302	2.69792
Vigun01g202900.v1.2	24.0177	16.0988	0.897302	2.69792
Vigun03g217600.v1.2	17.1555	15.0255	0.897302	2.69792
Vigun09g061900.v1.2	59.4725	57.9556	0	3.59722
Vigun07g247400.v1.2	22.874	9.65927	4.48651	0
Vigun10g011701.v1.2	105.221	85.8602	2.69191	1.79861
Vigun03g067600.v1.2	17.1555	23.6115	2.69191	1.79861
Vigun09g023400.v1.2	24.0177	24.6848	0.897302	3.59722
Vigun03g057400.v1.2	25.1614	27.9046	0	4.49653
Vigun04g151600.v1.2	29.7363	36.4906	4.48651	0.899306
Vigun09g173100.v1.2	46.8918	50.4429	3.58921	1.79861
Vigun08g108900.v1.2	16.0118	24.6848	3.58921	1.79861
Vigun10g150600.v1.2	54.8977	70.8346	2.69191	2.69792
Vigun10g006600.v1.2	30.88	37.5638	2.69191	2.69792
Vigun03g381900.v1.2	18.2992	42.9301	1.7946	3.59722
Vigun03g417100.v1.2	25.1614	15.0255	0.897302	4.49653
Vigun08g175900.v1.2	54.8977	47.2231	5.38381	0.899306
Vigun04g154800.v1.2	26.3051	23.6115	4.48651	1.79861
Vigun05g127000.v1.2	462.056	474.377	3.58921	2.69792
Vigun01g199300.v1.2	34.3111	30.0511	3.58921	2.69792
Vigun06g112200.v1.2	19.4429	24.6848	2.69191	3.59722
Vigun03g421000.v1.2	50.3229	59.0289	1.7946	4.49653
Vigun03g071800.v1.2	28.5926	16.0988	1.7946	4.49653
Vigun09g167800.v1.2	57.1851	56.8824	6.28112	0.899306
Vigun05g164700.v1.2	30.88	27.9046	5.38381	1.79861
Vigun10g037300.v1.2	179.561	187.819	4.48651	2.69792
Vigun02g003400.v1.2	35.4548	26.8313	4.48651	2.69792
Vigun02g149600.v1.2	29.7363	36.4906	3.58921	3.59722
Vigun03g118001.v1.2	44.6044	50.4429	0.897302	6.29514
Vigun04g078400.v1.2	36.5985	28.9778	5.38381	2.69792
Vigun03g140700.v1.2	22.874	31.1243	5.38381	2.69792
Vigun02g144300.v1.2	28.5926	28.9778	4.48651	3.59722
Vigun01g112900.v1.2	41.1733	49.3696	3.58921	4.49653
Vigun01g091300.v1.2	53.754	49.3696	1.7946	6.29514
Vigun11g096800.v1.2	42.317	37.5638	0.897302	7.19445
Vigun04g154200.v1.2	45.7481	41.8568	7.17842	1.79861
Vigun07g121050.v1.2	41.1733	22.5383	7.17842	1.79861
Vigun10g095600.v1.2	269.914	309.097	5.38381	3.59722
Vigun09g242600.v1.2	84.634	113.765	7.17842	2.69792
Vigun05g025300.v1.2	20.5866	34.3441	6.28112	3.59722
Vigun03g079550.v1.2	73.1969	59.0289	5.38381	4.49653
Vigun03g205800.v1.2	168.124	186.746	4.48651	5.39584
Vigun06g040050.v1.2	370.559	325.195	7.17842	3.59722
Vigun08g112200.v1.2	393.434	398.177	6.28112	4.49653
Vigun01g068600.v1.2	21.7303	32.1976	3.58921	7.19445
Vigun06g208700.v1.2	30.88	34.3441	8.07572	3.59722
Vigun08g066300.v1.2	57.1851	62.2486	7.17842	4.49653
Vigun07g206800.v1.2	35.4548	50.4429	4.48651	7.19445
Vigun11g123800.v1.2	57.1851	65.4684	3.58921	8.09375
Vigun05g218100.v1.2	56.0414	24.6848	9.87033	2.69792
Vigun01g143300.v1.2	88.0651	64.3951	8.07572	4.49653
Vigun09g032600.v1.2	40.0296	32.1976	7.17842	5.39584
Vigun03g353200.v1.2	33.1674	24.6848	6.28112	6.29514
Vigun03g263800.v1.2	45.7481	37.5638	6.28112	7.19445
Vigun11g086300.v1.2	104.077	120.204	5.38381	8.09375
Vigun05g006100.v1.2	72.0532	83.7137	10.7676	3.59722
Vigun05g299900.v1.2	35.4548	32.1976	9.87033	4.49653
Vigun06g200600.v1.2	402.583	418.568	6.28112	8.09375
Vigun01g189900.v1.2	108.652	98.7392	1.7946	12.5903
Vigun08g114400.v1.2	177.274	150.255	8.97302	6.29514
Vigun08g175950.v1.2	70.9095	94.4462	8.07572	7.19445
Vigun01g227200.v1.2	68.6221	65.4684	8.07572	7.19445
Vigun09g212400.v1.2	77.7717	71.9079	3.58921	11.691
Vigun05g219300.v1.2	26.3051	38.6371	11.6649	4.49653
Vigun11g201100.v1.2	85.7777	92.2997	8.07572	8.09375
Vigun02g159800.v1.2	51.4666	61.1754	7.17842	8.99306
Vigun03g162800.v1.2	77.7717	86.9334	6.28112	9.89237
Vigun11g117800.v1.2	37.7422	41.8568	6.28112	9.89237
Vigun03g290600.v1.2	49.1792	34.3441	9.87033	7.19445
Vigun11g008400.v1.2	0	0	9.87033	7.19445
Vigun01g240800.v1.2	29.7363	38.6371	8.97302	8.09375
Vigun08g018800.v1.2	0	0	8.07572	8.99306
Vigun08g024600.v1.2	88.0651	65.4684	11.6649	6.29514
Vigun08g124000.v1.2	1726.99	1686.08	8.97302	8.99306
Vigun09g159100.v1.2	44.6044	27.9046	8.07572	9.89237
Vigun03g067900.v1.2	44.6044	30.0511	7.17842	10.7917
Vigun08g154300.v1.2	52.6103	56.8824	2.69191	15.2882
Vigun02g167200.v1.2	59.4725	64.3951	14.3568	4.49653
Vigun03g176600.v1.2	33.1674	44.0033	13.4595	5.39584
Vigun07g256300.v1.2	36.5985	40.7836	12.5622	6.29514
Vigun08g196000.v1.2	2231.36	2150.8	10.7676	8.09375
Vigun04g155200.v1.2	83.4902	92.2997	10.7676	8.09375
Vigun07g225700.v1.2	28.5926	47.2231	9.87033	8.99306
Vigun07g195500.v1.2	94.9273	84.7869	11.6649	8.09375
Vigun09g011700.v1.2	54.8977	70.8346	8.07572	11.691
Vigun03g415000.v1.2	56.0414	41.8568	8.07572	11.691
Vigun11g080200.v1.2	0	0	10.7676	9.89237
Vigun05g051000.v1.2	105.221	107.325	9.87033	10.7917
Vigun09g075400.v1.2	390.002	399.25	8.97302	11.691
Vigun10g116900.v1.2	0	0	10.7676	10.7917
Vigun09g266500.v1.2	67.4784	66.5416	9.87033	11.691
Vigun06g043800.v1.2	0	0	13.4595	8.99306
Vigun03g257400.v1.2	94.9273	90.1532	11.6649	10.7917
Vigun03g327700.v1.2	76.628	74.0544	10.7676	11.691
Vigun08g024400.v1.2	104.077	132.01	8.97302	13.4896
Vigun02g076400.v1.2	38.8859	49.3696	6.28112	16.1875
Vigun03g136600.v1.2	105.221	108.398	10.7676	12.5903
Vigun06g094200.v1.2	40.0296	39.7103	16.1514	8.09375
Vigun10g153500.v1.2	120.089	100.886	11.6649	12.5903
Vigun10g106100.v1.2	52.6103	77.2742	9.87033	14.3889
Vigun03g206900.v1.2	50.3229	53.6626	8.97302	15.2882
Vigun03g090150.v1.2	131.526	134.157	8.07572	16.1875
Vigun03g272500.v1.2	184.136	163.134	14.3568	10.7917
Vigun05g030900.v1.2	70.9095	75.1277	11.6649	13.4896
Vigun01g220300.v1.2	131.526	116.984	10.7676	14.3889
Vigun01g051100.v1.2	54.8977	33.2708	13.4595	12.5903
Vigun11g111800.v1.2	0	0	11.6649	14.3889
Vigun04g155500.v1.2	105.221	124.497	10.7676	15.2882
Vigun03g415500.v1.2	46.8918	44.0033	17.946	8.99306
Vigun10g012600.v1.2	137.244	120.204	14.3568	12.5903
Vigun07g103550.v1.2	36.5985	51.5161	13.4595	13.4896
Vigun10g051700.v1.2	2748.32	2860.22	12.5622	14.3889
Vigun02g013000.v1.2	1.1437	0	10.7676	16.1875
Vigun01g032000.v1.2	72.0532	68.6881	7.17842	19.7847
Vigun03g368800.v1.2	94.9273	106.252	15.2541	12.5903
Vigun08g116300.v1.2	58.3288	40.7836	15.2541	12.5903
Vigun03g001400.v1.2	594.725	676.149	14.3568	13.4896
Vigun04g155100.v1.2	101.789	113.765	17.946	10.7917
Vigun07g196800.v1.2	1.1437	0	16.1514	12.5903
Vigun07g178200.v1.2	65.191	72.9811	13.4595	15.2882
Vigun03g016900.v1.2	118.945	100.886	12.5622	16.1875
Vigun10g089000.v1.2	40.0296	69.7614	12.5622	16.1875
Vigun08g175550.v1.2	144.106	115.911	12.5622	17.0868
Vigun05g246732.v1.2	0	0	12.5622	17.0868
Vigun02g198400.v1.2	92.6399	75.1277	11.6649	17.9861
Vigun03g416700.v1.2	60.6162	42.9301	19.7407	10.7917
Vigun04g062450.v1.2	83.4902	41.8568	18.8434	11.691
Vigun05g284800.v1.2	216.16	229.676	17.946	12.5903
Vigun05g106200.v1.2	2.2874	0	17.946	12.5903
Vigun01g217000.v1.2	76.628	72.9811	15.2541	15.2882
Vigun07g017800.v1.2	89.2088	83.7137	11.6649	18.8854
Vigun09g113500.v1.2	67.4784	75.1277	16.1514	15.2882
Vigun06g228400.v1.2	165.837	209.284	12.5622	18.8854
Vigun05g194600.v1.2	59.4725	56.8824	17.946	14.3889
Vigun05g281400.v1.2	107.508	115.911	16.1514	16.1875
Vigun01g071400.v1.2	65.191	65.4684	14.3568	17.9861
Vigun05g011100.v1.2	85.7777	55.8091	13.4595	18.8854
Vigun10g080500.v1.2	0	3.21976	13.4595	18.8854
Vigun04g156500.v1.2	74.3406	92.2997	25.1245	8.09375
Vigun05g199800.v1.2	0	1.07325	20.638	12.5903
Vigun09g128400.v1.2	65.191	44.0033	17.0487	16.1875
Vigun01g200400.v1.2	0	0	17.0487	16.1875
Vigun10g158100.v1.2	148.681	125.571	13.4595	19.7847
Vigun11g063100.v1.2	132.669	116.984	19.7407	14.3889
Vigun05g221800.v1.2	57.1851	76.2009	19.7407	14.3889
Vigun02g189100.v1.2	0	2.1465	19.7407	14.3889
Vigun10g089500.v1.2	1.1437	2.1465	17.946	16.1875
Vigun05g146100.v1.2	160.118	165.281	24.2272	10.7917
Vigun05g201700.v1.2	194.429	199.625	21.5353	13.4896
Vigun09g143700.v1.2	74.3406	67.6149	17.946	17.0868
Vigun05g031000.v1.2	70.9095	37.5638	17.0487	17.9861
Vigun11g050200.v1.2	69.7658	46.1498	15.2541	19.7847
Vigun05g058400.v1.2	46.8918	55.8091	15.2541	19.7847
Vigun04g180000.v1.2	386.571	329.488	21.5353	14.3889
Vigun03g269500.v1.2	90.3525	91.2264	19.7407	16.1875
Vigun11g032800.v1.2	1.1437	1.07325	17.0487	18.8854
Vigun04g112000.v1.2	93.7836	101.959	23.3299	13.4896
Vigun04g099320.v1.2	66.3347	62.2486	17.0487	19.7847
Vigun03g190600.v1.2	2.2874	0	17.946	19.7847
Vigun10g124800.v1.2	59.4725	63.3219	17.0487	20.684
Vigun07g253000.v1.2	1.1437	3.21976	17.0487	20.684
Vigun03g073300.v1.2	1.1437	2.1465	17.0487	20.684
Vigun06g128400.v1.2	54.8977	67.6149	25.1245	13.4896
Vigun03g418000.v1.2	50.3229	61.1754	25.1245	13.4896
Vigun04g140200.v1.2	216.16	222.163	21.5353	17.0868
Vigun05g224900.v1.2	1.1437	0	21.5353	17.0868
Vigun07g005300.v1.2	1.1437	0	20.638	17.9861
Vigun09g205900.v1.2	0	4.29301	19.7407	18.8854
Vigun07g031200.v1.2	208.154	240.408	18.8434	20.684
Vigun06g004900.v1.2	69.7658	78.3474	24.2272	16.1875
Vigun03g304700.v1.2	0	0	22.4326	17.9861
Vigun03g118300.v1.2	746.837	850.016	18.8434	23.382
Vigun05g166500.v1.2	155.543	158.841	18.8434	23.382
Vigun10g178300.v1.2	0	0	18.8434	23.382
Vigun06g132700.v1.2	56.0414	62.2486	15.2541	26.9792
Vigun04g202200.v1.2	251.614	213.577	22.4326	20.684
Vigun03g270500.v1.2	62.9036	71.9079	22.4326	20.684
Vigun03g187200.v1.2	121.232	83.7137	20.638	22.4826
Vigun03g376600.v1.2	5273.61	5076.48	19.7407	23.382
Vigun02g001900.v1.2	1.1437	3.21976	17.0487	26.0799
Vigun03g075200.v1.2	68.6221	59.0289	16.1514	26.9792
Vigun01g051800.v1.2	93.7836	119.131	26.0218	17.9861
Vigun08g004300.v1.2	0	3.21976	26.0218	17.9861
Vigun11g021500.v1.2	4.57481	1.07325	22.4326	21.5833
Vigun05g049200.v1.2	3.43111	1.07325	22.4326	21.5833
Vigun08g115100.v1.2	112.083	111.618	14.3568	29.6771
Vigun11g112100.v1.2	62.9036	63.3219	28.7137	16.1875
Vigun01g010600.v1.2	144.106	118.058	25.1245	19.7847
Vigun04g147000.v1.2	77.7717	60.1021	25.1245	19.7847
Vigun04g161100.v1.2	73.1969	93.3729	23.3299	21.5833
Vigun03g165800.v1.2	134.957	129.864	18.8434	26.0799
Vigun07g229400.v1.2	59.4725	69.7614	16.1514	28.7778
Vigun02g033800.v1.2	0	2.1465	28.7137	17.0868
Vigun10g056800.v1.2	59.4725	75.1277	26.0218	19.7847
Vigun05g283800.v1.2	2.2874	4.29301	25.1245	20.684
Vigun05g219600.v1.2	155.543	155.622	22.4326	23.382
Vigun11g018500.v1.2	3.43111	2.1465	18.8434	26.9792
Vigun01g248900.v1.2	54.8977	68.6881	12.5622	33.2743
Vigun02g178000.v1.2	2.2874	5.36626	20.638	26.0799
Vigun01g056700.v1.2	59.4725	59.0289	16.1514	30.5764
Vigun03g255400.v1.2	1.1437	7.51277	26.9191	20.684
Vigun06g162400.v1.2	62.9036	72.9811	25.1245	22.4826
Vigun05g204900.v1.2	3.43111	0	30.5083	17.9861
Vigun05g100300.v1.2	3.43111	0	28.7137	19.7847
Vigun05g110800.v1.2	73.1969	56.8824	26.0218	22.4826
Vigun03g431300.v1.2	90.3525	88.0067	29.611	19.7847
Vigun03g121000.v1.2	105.221	83.7137	26.9191	22.4826
Vigun05g137800.v1.2	77.7717	90.1532	23.3299	26.0799
Vigun05g165300.v1.2	9.14962	1.07325	24.2272	26.0799
Vigun04g092500.v1.2	0	3.21976	17.0487	33.2743
Vigun03g146300.v1.2	261.908	261.874	30.5083	20.684
Vigun07g105450.v1.2	113.227	70.8346	21.5353	29.6771
Vigun04g171200.v1.2	455.193	392.81	33.2002	18.8854
Vigun05g171300.v1.2	94.9273	104.105	24.2272	27.8785
Vigun11g175000.v1.2	74.3406	59.0289	30.5083	22.4826
Vigun03g126100.v1.2	66.3347	88.0067	28.7137	24.2813
Vigun06g107400.v1.2	72.0532	70.8346	27.8164	25.1806
Vigun04g179800.v1.2	172.699	173.867	25.1245	27.8785
Vigun11g147600.v1.2	66.3347	64.3951	25.1245	27.8785
Vigun06g052200.v1.2	82.3465	55.8091	24.2272	28.7778
Vigun07g013500.v1.2	105.221	126.644	32.3029	21.5833
Vigun08g142500.v1.2	4.57481	1.07325	31.4056	22.4826
Vigun11g045900.v1.2	78.9154	140.596	29.611	24.2813
Vigun02g185000.v1.2	5.71851	4.29301	25.1245	28.7778
Vigun05g031300.v1.2	100.646	126.644	23.3299	30.5764
Vigun04g152750.v1.2	80.0591	75.1277	28.7137	26.0799
Vigun02g125600.v1.2	70.9095	82.6404	29.611	26.0799
Vigun03g027800.v1.2	136.101	137.376	28.7137	26.9792
Vigun03g101600.v1.2	158.975	129.864	24.2272	31.4757
Vigun03g410800.v1.2	93.7836	60.1021	31.4056	25.1806
Vigun05g021900.v1.2	1.1437	0	30.5083	26.0799
Vigun09g059700.v1.2	88.0651	99.8124	27.8164	28.7778
Vigun05g298500.v1.2	104.077	85.8602	37.6867	19.7847
Vigun08g131800.v1.2	0	1.07325	37.6867	19.7847
Vigun01g135500.v1.2	0	5.36626	25.1245	32.375
Vigun04g050100.v1.2	81.2028	89.0799	35.8921	22.4826
Vigun02g029800.v1.2	4.57481	4.29301	30.5083	28.7778
Vigun08g119900.v1.2	363.697	360.613	29.611	29.6771
Vigun08g105100.v1.2	289.357	316.609	29.611	29.6771
Vigun09g242100.v1.2	104.077	89.0799	25.1245	34.1736
Vigun02g167400.v1.2	2.2874	0	24.2272	35.9722
Vigun05g135520.v1.2	99.5021	100.886	40.3786	20.684
Vigun05g126400.v1.2	3.43111	2.1465	34.0975	26.9792
Vigun06g075700.v1.2	257.333	259.727	33.2002	27.8785
Vigun01g139600.v1.2	133.813	86.9334	27.8164	33.2743
Vigun06g158200.v1.2	738.832	700.834	26.9191	34.1736
Vigun04g143375.v1.2	74.3406	104.105	35.8921	26.0799
Vigun09g256400.v1.2	92.6399	129.864	34.9948	26.9792
Vigun09g118000.v1.2	155.543	142.743	32.3029	29.6771
Vigun08g074000.v1.2	62.9036	89.0799	31.4056	30.5764
Vigun02g029600.v1.2	92.6399	134.157	29.611	32.375
Vigun08g083300.v1.2	92.6399	93.3729	29.611	32.375
Vigun01g057000.v1.2	3.43111	3.21976	28.7137	33.2743
Vigun05g030800.v1.2	86.9214	100.886	26.0218	35.9722
Vigun01g020500.v1.2	82.3465	81.5672	38.584	24.2813
Vigun03g042200.v1.2	160.118	173.867	31.4056	31.4757
Vigun06g142000.v1.2	69.7658	91.2264	31.4056	31.4757
Vigun05g219800.v1.2	74.3406	74.0544	30.5083	32.375
Vigun02g075200.v1.2	4.57481	5.36626	24.2272	38.6702
Vigun02g191800.v1.2	2.2874	5.36626	38.584	25.1806
Vigun02g142300.v1.2	6.86221	6.43951	37.6867	26.0799
Vigun03g383200.v1.2	91.4962	75.1277	31.4056	32.375
Vigun10g149300.v1.2	131.526	112.691	30.5083	33.2743
Vigun04g098450.v1.2	1.1437	6.43951	40.3786	24.2813
Vigun08g192600.v1.2	153.256	141.669	38.584	26.0799
Vigun07g188500.v1.2	116.658	138.45	37.6867	27.8785
Vigun03g207300.v1.2	5.71851	6.43951	34.0975	31.4757
Vigun05g011900.v1.2	0	4.29301	32.3029	33.2743
Vigun03g128800.v1.2	77.7717	103.032	24.2272	41.3681
Vigun02g168300.v1.2	1.1437	0	32.3029	34.1736
Vigun09g085100.v1.2	112.083	115.911	30.5083	35.9722
Vigun01g089400.v1.2	101.789	104.105	34.0975	33.2743
Vigun07g117800.v1.2	251.614	247.921	33.2002	34.1736
Vigun04g154100.v1.2	220.734	226.456	32.3029	35.0729
Vigun06g189900.v1.2	5.71851	4.29301	30.5083	36.8715
Vigun10g152900.v1.2	0	2.1465	28.7137	38.6702
Vigun03g319500.v1.2	89.2088	68.6881	39.4813	28.7778
Vigun09g224600.v1.2	136.101	167.427	38.584	29.6771
Vigun04g171100.v1.2	184.136	220.017	37.6867	30.5764
Vigun06g168000.v1.2	271.057	211.431	36.7894	31.4757
Vigun03g341300.v1.2	8.00591	5.36626	31.4056	36.8715
Vigun10g092300.v1.2	8.00591	7.51277	28.7137	39.5695
Vigun03g418200.v1.2	145.25	134.157	40.3786	28.7778
Vigun01g104600.v1.2	99.5021	106.252	35.8921	33.2743
Vigun06g034000.v1.2	2.2874	7.51277	27.8164	41.3681
Vigun10g079500.v1.2	156.687	134.157	39.4813	30.5764
Vigun10g078900.v1.2	10.2933	3.21976	34.9948	35.0729
Vigun06g163700.v1.2	93.7836	82.6404	34.0975	35.9722
Vigun07g228300.v1.2	93.7836	85.8602	31.4056	38.6702
Vigun03g256800.v1.2	94.9273	90.1532	37.6867	33.2743
Vigun01g200600.v1.2	3.43111	9.65927	29.611	41.3681
Vigun11g223800.v1.2	8.00591	4.29301	29.611	41.3681
Vigun05g046220.v1.2	10.2933	7.51277	45.7624	26.0799
Vigun04g128500.v1.2	8.00591	3.21976	43.9678	27.8785
Vigun07g040800.v1.2	109.795	113.765	33.2002	38.6702
Vigun08g026600.v1.2	9.14962	5.36626	45.7624	26.9792
Vigun05g188400.v1.2	192.142	156.695	41.2759	31.4757
Vigun01g127800.v1.2	99.5021	109.472	37.6867	35.0729
Vigun02g082000.v1.2	144.106	132.01	43.0705	30.5764
Vigun08g071800.v1.2	120.089	88.0067	36.7894	36.8715
Vigun05g278900.v1.2	196.717	168.501	30.5083	43.1667
Vigun08g104700.v1.2	4.57481	1.07325	39.4813	35.0729
Vigun03g283050.v1.2	9.14962	8.58602	38.584	35.9722
Vigun08g150000.v1.2	12.5807	5.36626	38.584	36.8715
Vigun11g174200.v1.2	6.86221	4.29301	35.8921	39.5695
Vigun05g296300.v1.2	284.782	258.654	30.5083	44.9653
Vigun11g037700.v1.2	93.7836	85.8602	45.7624	30.5764
Vigun11g190201.v1.2	3.43111	2.1465	44.8651	31.4757
Vigun05g097600.v1.2	86.9214	89.0799	41.2759	35.0729
Vigun05g081200.v1.2	100.646	110.545	38.584	37.7708
Vigun05g166101.v1.2	5.71851	2.1465	37.6867	38.6702
Vigun05g091900.v1.2	13.7244	3.21976	38.584	38.6702
Vigun04g202000.v1.2	4.57481	8.58602	33.2002	44.066
Vigun02g115700.v1.2	4.57481	8.58602	39.4813	38.6702
Vigun01g111100.v1.2	100.646	90.1532	31.4056	46.7639
Vigun05g265500.v1.2	195.573	229.676	29.611	48.5625
Vigun11g098600.v1.2	104.077	88.0067	29.611	48.5625
Vigun04g006700.v1.2	89.2088	82.6404	28.7137	49.4618
Vigun08g178700.v1.2	90.3525	91.2264	49.3516	29.6771
Vigun03g226400.v1.2	114.37	119.131	46.6597	32.375
Vigun11g152200.v1.2	100.646	111.618	45.7624	34.1736
Vigun09g053100.v1.2	372.847	426.081	43.0705	36.8715
Vigun05g009800.v1.2	84.634	90.1532	40.3786	39.5695
Vigun04g138000.v1.2	117.801	120.204	39.4813	40.4688
Vigun10g121200.v1.2	8.00591	5.36626	47.557	33.2743
Vigun07g070232.v1.2	9.14962	6.43951	42.1732	38.6702
Vigun02g026500.v1.2	5.71851	5.36626	41.2759	39.5695
Vigun10g119500.v1.2	2.2874	1.07325	41.2759	39.5695
Vigun04g113600.v1.2	215.016	194.259	40.3786	40.4688
Vigun03g037200.v1.2	9.14962	15.0255	37.6867	43.1667
Vigun09g119900.v1.2	88.0651	86.9334	39.4813	42.2674
Vigun06g095600.v1.2	526.103	494.769	44.8651	37.7708
Vigun02g159600.v1.2	1675.52	1823.46	43.0705	39.5695
Vigun05g172800.v1.2	110.939	79.4207	39.4813	44.066
Vigun06g054900.v1.2	4.57481	2.1465	34.9948	48.5625
Vigun05g148900.v1.2	3.43111	3.21976	46.6597	37.7708
Vigun05g219500.v1.2	245.896	280.119	56.5301	28.7778
Vigun09g228100.v1.2	3.43111	7.51277	42.1732	43.1667
Vigun02g012300.v1.2	124.664	159.915	37.6867	47.6632
Vigun02g126500.v1.2	138.388	135.23	36.7894	48.5625
Vigun08g140300.v1.2	105.221	90.1532	44.8651	41.3681
Vigun04g016700.v1.2	6.86221	7.51277	48.4543	38.6702
Vigun06g152200.v1.2	108.652	124.497	38.584	48.5625
Vigun03g026200.v1.2	101.789	122.351	50.2489	37.7708
Vigun10g171300.v1.2	5.71851	10.7325	47.557	40.4688
Vigun06g204300.v1.2	152.112	133.083	44.8651	43.1667
Vigun03g207700.v1.2	11.437	13.9523	42.1732	45.8646
Vigun01g022700.v1.2	122.376	100.886	38.584	49.4618
Vigun03g385300.v1.2	242.465	245.775	56.5301	32.375
Vigun03g407400.v1.2	162.406	176.013	49.3516	39.5695
Vigun04g026300.v1.2	126.951	139.523	47.557	41.3681
Vigun11g050726.v1.2	218.447	238.262	43.9678	44.9653
Vigun05g246666.v1.2	1.1437	0	43.9678	44.9653
Vigun09g246500.v1.2	163.549	142.743	38.584	50.3611
Vigun09g055900.v1.2	162.406	170.647	52.9408	36.8715
Vigun06g178100.v1.2	118.945	98.7392	52.0435	37.7708
Vigun05g103300.v1.2	115.514	83.7137	51.1462	38.6702
Vigun03g120000.v1.2	98.3584	137.376	50.2489	39.5695
Vigun03g234500.v1.2	590.15	555.945	48.4543	41.3681
Vigun03g411600.v1.2	21.7303	7.51277	47.557	42.2674
Vigun11g168700.v1.2	8.00591	4.29301	46.6597	43.1667
Vigun01g155300.v1.2	133.813	158.841	39.4813	50.3611
Vigun01g179200.v1.2	4.57481	8.58602	48.4543	42.2674
Vigun01g037800.v1.2	12.5807	15.0255	45.7624	44.9653
Vigun09g036600.v1.2	117.801	129.864	44.8651	45.8646
Vigun06g100500.v1.2	13.7244	10.7325	36.7894	53.9584
Vigun10g045900.v1.2	14.8681	5.36626	45.7624	45.8646
Vigun02g179800.v1.2	13.7244	7.51277	39.4813	52.1597
Vigun04g108100.v1.2	3.43111	3.21976	39.4813	52.1597
Vigun05g297800.v1.2	12.5807	9.65927	34.9948	56.6563
Vigun11g046000.v1.2	9.14962	3.21976	34.0975	57.5556
Vigun02g146100.v1.2	6.86221	9.65927	56.5301	35.9722
Vigun03g039200.v1.2	2.2874	2.1465	52.9408	39.5695
Vigun04g171900.v1.2	8.00591	8.58602	39.4813	53.059
Vigun04g158900.v1.2	123.52	94.4462	51.1462	42.2674
Vigun10g126300.v1.2	169.268	165.281	42.1732	51.2604
Vigun11g110100.v1.2	157.831	198.552	41.2759	52.1597
Vigun02g049500.v1.2	118.945	127.717	53.8381	40.4688
Vigun01g017100.v1.2	9.14962	8.58602	49.3516	44.9653
Vigun01g177400.v1.2	19.4429	10.7325	47.557	46.7639
Vigun03g354200.v1.2	6.86221	3.21976	44.8651	49.4618
Vigun02g200500.v1.2	161.262	207.138	52.9408	42.2674
Vigun02g178400.v1.2	10.2933	11.8058	45.7624	49.4618
Vigun07g128700.v1.2	8.00591	25.7581	43.9678	51.2604
Vigun04g029300.v1.2	158.975	145.962	54.7354	41.3681
Vigun08g190600.v1.2	96.071	106.252	52.9408	43.1667
Vigun06g200900.v1.2	117.801	95.5194	50.2489	45.8646
Vigun05g259900.v1.2	1.1437	4.29301	47.557	48.5625
Vigun04g017500.v1.2	12.5807	15.0255	45.7624	50.3611
Vigun06g214500.v1.2	10.2933	4.29301	52.9408	44.066
Vigun08g033000.v1.2	12.5807	20.3918	49.3516	47.6632
Vigun05g103900.v1.2	12.5807	15.0255	52.9408	44.9653
Vigun08g013900.v1.2	134.957	127.717	52.0435	45.8646
Vigun11g171500.v1.2	673.641	753.423	51.1462	46.7639
Vigun07g043900.v1.2	0	0	50.2489	47.6632
Vigun03g015300.v1.2	220.734	217.87	47.557	50.3611
Vigun07g207600.v1.2	12.5807	18.2453	54.7354	44.066
Vigun06g178300.v1.2	12.5807	18.2453	50.2489	48.5625
Vigun02g067100.v1.2	279.063	229.676	45.7624	53.059
Vigun05g243500.v1.2	13.7244	19.3185	45.7624	53.059
Vigun05g208300.v1.2	12.5807	15.0255	45.7624	53.059
Vigun04g146701.v1.2	104.077	101.959	51.1462	48.5625
Vigun07g263500.v1.2	10.2933	18.2453	46.6597	53.059
Vigun08g039100.v1.2	251.614	268.313	42.1732	57.5556
Vigun03g336000.v1.2	20.5866	9.65927	60.1193	40.4688
Vigun05g040200.v1.2	115.514	112.691	56.5301	44.066
Vigun08g208450.v1.2	6.86221	9.65927	56.5301	44.066
Vigun07g287900.v1.2	118.945	120.204	54.7354	45.8646
Vigun07g241000.v1.2	375.134	383.151	46.6597	53.9584
Vigun09g250100.v1.2	17.1555	15.0255	42.1732	58.4549
Vigun05g014600.v1.2	105.221	125.571	54.7354	46.7639
Vigun01g008000.v1.2	125.807	158.841	53.8381	47.6632
Vigun03g288100.v1.2	125.807	119.131	46.6597	54.8577
Vigun01g107500.v1.2	560.414	508.722	41.2759	60.2535
Vigun03g077500.v1.2	118.945	134.157	48.4543	53.9584
Vigun09g224400.v1.2	114.37	129.864	47.557	54.8577
Vigun03g125000.v1.2	1427.34	1488.6	50.2489	53.059
Vigun06g078100.v1.2	8.00591	15.0255	49.3516	53.9584
Vigun01g055500.v1.2	3.43111	13.9523	47.557	55.757
Vigun06g132400.v1.2	209.297	215.724	63.7085	40.4688
Vigun03g153500.v1.2	186.423	163.134	60.1193	44.066
Vigun11g022400.v1.2	161.262	106.252	52.0435	52.1597
Vigun03g112800.v1.2	110.939	142.743	51.1462	53.059
Vigun07g030800.v1.2	116.658	112.691	50.2489	53.9584
Vigun07g035200.v1.2	2.2874	0	49.3516	54.8577
Vigun07g273700.v1.2	20.5866	12.879	48.4543	55.757
Vigun03g210600.v1.2	12.5807	6.43951	49.3516	55.757
Vigun05g287100.v1.2	13.7244	22.5383	43.9678	61.1528
Vigun04g009700.v1.2	11.437	24.6848	60.1193	45.8646
Vigun05g029500.v1.2	1.1437	3.21976	56.5301	49.4618
Vigun05g072550.v1.2	857.777	822.111	33.2002	72.8438
Vigun05g087800.v1.2	22.874	13.9523	52.0435	54.8577
Vigun03g333100.v1.2	148.681	129.864	49.3516	57.5556
Vigun10g098000.v1.2	196.717	183.526	50.2489	57.5556
Vigun06g116300.v1.2	14.8681	11.8058	49.3516	58.4549
Vigun08g045400.v1.2	17.1555	16.0988	63.7085	44.9653
Vigun08g155000.v1.2	155.543	185.673	60.1193	48.5625
Vigun02g095100.v1.2	13.7244	10.7325	54.7354	53.9584
Vigun04g058700.v1.2	14.8681	19.3185	47.557	61.1528
Vigun01g129200.v1.2	155.543	124.497	64.6058	44.9653
Vigun11g208400.v1.2	139.532	170.647	55.6327	53.9584
Vigun09g119800.v1.2	153.256	179.233	52.9408	56.6563
Vigun06g035200.v1.2	168.124	160.988	52.9408	56.6563
Vigun08g014400.v1.2	291.644	314.463	45.7624	63.8507
Vigun03g291400.v1.2	2.2874	0	68.195	42.2674
Vigun05g039100.v1.2	141.819	134.157	51.1462	59.3542
Vigun09g156100.v1.2	144.106	125.571	49.3516	62.0521
Vigun01g064300.v1.2	17.1555	15.0255	56.5301	55.757
Vigun01g043000.v1.2	13.7244	4.29301	60.1193	53.059
Vigun04g041100.v1.2	180.705	174.94	65.5031	49.4618
Vigun11g028100.v1.2	125.807	128.79	67.2977	48.5625
Vigun04g059300.v1.2	6.86221	1.07325	63.7085	52.1597
Vigun10g002700.v1.2	320.237	297.291	61.9139	53.9584
Vigun01g200200.v1.2	21.7303	21.465	61.0166	54.8577
Vigun11g039600.v1.2	125.807	111.618	57.4274	58.4549
Vigun03g406500.v1.2	14.8681	15.0255	55.6327	60.2535
Vigun03g354700.v1.2	190.998	210.357	52.0435	63.8507
Vigun08g166800.v1.2	16.0118	18.2453	70.8869	45.8646
Vigun09g044700.v1.2	235.603	229.676	62.8112	53.9584
Vigun09g017000.v1.2	19.4429	16.0988	60.1193	56.6563
Vigun08g156900.v1.2	239.034	254.361	52.0435	64.75
Vigun09g130500.v1.2	156.687	191.039	67.2977	50.3611
Vigun10g095100.v1.2	478.067	418.568	58.3247	59.3542
Vigun03g312700.v1.2	155.543	95.5194	57.4274	60.2535
Vigun04g109200.v1.2	678.215	689.028	49.3516	68.3472
Vigun08g038350.v1.2	27.4488	10.7325	61.0166	57.5556
Vigun09g074100.v1.2	12.5807	20.3918	62.8112	56.6563
Vigun10g150100.v1.2	226.453	235.042	61.9139	57.5556
Vigun06g109300.v1.2	263.051	288.705	55.6327	63.8507
Vigun05g227900.v1.2	19.4429	16.0988	49.3516	70.1459
Vigun06g088300.v1.2	10.2933	8.58602	69.9896	50.3611
Vigun03g359500.v1.2	163.549	164.208	66.4004	53.9584
Vigun08g105300.v1.2	344.254	294.071	45.7624	74.6424
Vigun10g065600.v1.2	136.101	138.45	66.4004	54.8577
Vigun05g207400.v1.2	19.4429	13.9523	56.5301	64.75
Vigun11g069500.v1.2	144.106	139.523	70.8869	51.2604
Vigun04g023000.v1.2	132.669	126.644	69.0923	53.059
Vigun03g441400.v1.2	126.951	123.424	68.195	53.9584
Vigun10g034650.v1.2	144.106	147.036	67.2977	54.8577
Vigun05g200500.v1.2	21.7303	23.6115	66.4004	55.757
Vigun08g097900.v1.2	154.4	127.717	57.4274	64.75
Vigun05g303800.v1.2	170.412	192.112	53.8381	68.3472
Vigun04g005300.v1.2	141.819	125.571	65.5031	57.5556
Vigun08g021100.v1.2	133.813	126.644	72.6815	51.2604
Vigun11g024300.v1.2	29.7363	18.2453	68.195	56.6563
Vigun11g062032.v1.2	2.2874	7.51277	68.195	56.6563
Vigun08g195800.v1.2	218.447	200.698	64.6058	60.2535
Vigun06g063700.v1.2	12.5807	4.29301	63.7085	61.1528
Vigun07g148000.v1.2	11.437	1.07325	60.1193	64.75
Vigun05g257600.v1.2	11.437	13.9523	72.6815	53.059
Vigun09g052100.v1.2	147.538	127.717	61.9139	63.8507
Vigun11g082500.v1.2	13.7244	18.2453	52.9408	72.8438
Vigun06g119200.v1.2	338.536	373.492	54.7354	71.9445
Vigun03g293300.v1.2	14.8681	22.5383	84.3464	43.1667
Vigun10g180400.v1.2	144.106	137.376	65.5031	62.0521
Vigun10g066000.v1.2	130.382	164.208	64.6058	62.9514
Vigun08g219000.v1.2	13.7244	30.0511	62.8112	64.75
Vigun07g171900.v1.2	28.5926	17.172	60.1193	67.4479
Vigun02g080300.v1.2	24.0177	15.0255	58.3247	69.2466
Vigun08g041200.v1.2	329.386	403.543	74.4761	53.9584
Vigun06g210100.v1.2	8.00591	5.36626	69.9896	58.4549
Vigun01g167900.v1.2	12.5807	12.879	65.5031	62.9514
Vigun03g071600.v1.2	404.871	393.884	52.9408	75.5417
Vigun06g057400.v1.2	163.549	130.937	62.8112	66.5486
Vigun08g033600.v1.2	24.0177	20.3918	58.3247	71.0452
Vigun04g073800.v1.2	260.764	280.119	50.2489	79.1389
Vigun06g035600.v1.2	166.98	166.354	66.4004	63.8507
Vigun02g157100.v1.2	25.1614	23.6115	66.4004	63.8507
Vigun03g141300.v1.2	1.1437	3.21976	66.4004	63.8507
Vigun06g072700.v1.2	9.14962	2.1465	68.195	62.9514
Vigun08g003600.v1.2	153.256	165.281	59.222	71.9445
Vigun06g041100.v1.2	22.874	18.2453	56.5301	75.5417
Vigun11g036500.v1.2	598.156	553.798	74.4761	58.4549
Vigun11g087666.v1.2	215.016	256.507	70.8869	62.0521
Vigun07g164800.v1.2	19.4429	9.65927	69.0923	63.8507
Vigun09g137100.v1.2	993.877	1037.83	65.5031	67.4479
Vigun11g170000.v1.2	172.699	133.083	65.5031	67.4479
Vigun06g093100.v1.2	140.675	154.548	61.0166	71.9445
Vigun04g061100.v1.2	231.028	238.262	72.6815	61.1528
Vigun02g177300.v1.2	162.406	181.38	55.6327	78.2396
Vigun09g024800.v1.2	232.172	215.724	76.2707	58.4549
Vigun06g165400.v1.2	1.1437	1.07325	63.7085	71.0452
Vigun09g087500.v1.2	164.693	136.303	61.9139	72.8438
Vigun06g153000.v1.2	26.3051	17.172	73.5788	62.0521
Vigun05g234800.v1.2	22.874	31.1243	64.6058	71.0452
Vigun08g048500.v1.2	26.3051	24.6848	61.0166	74.6424
Vigun03g253800.v1.2	146.394	125.571	57.4274	78.2396
Vigun09g062200.v1.2	0	0	69.0923	67.4479
Vigun08g150900.v1.2	172.699	197.478	68.195	68.3472
Vigun03g319300.v1.2	152.112	150.255	62.8112	73.7431
Vigun03g191500.v1.2	2456.67	2288.17	59.222	77.3403
Vigun05g251100.v1.2	16.0118	15.0255	73.5788	63.8507
Vigun03g321600.v1.2	22.874	26.8313	71.7842	65.6493
Vigun07g222900.v1.2	4.57481	5.36626	64.6058	72.8438
Vigun03g251600.v1.2	2.2874	5.36626	63.7085	73.7431
Vigun05g227500.v1.2	538.684	529.113	76.2707	62.9514
Vigun06g210300.v1.2	186.423	183.526	74.4761	64.75
Vigun02g154300.v1.2	16.0118	25.7581	69.0923	70.1459
Vigun01g131300.v1.2	17.1555	15.0255	69.9896	70.1459
Vigun03g315700.v1.2	393.434	388.517	64.6058	75.5417
Vigun03g183300.v1.2	1590.89	1799.84	72.6815	68.3472
Vigun02g082800.v1.2	27.4488	23.6115	69.0923	71.9445
Vigun03g239700.v1.2	28.5926	24.6848	73.5788	68.3472
Vigun08g102800.v1.2	10.2933	8.58602	65.5031	76.441
Vigun09g139900.v1.2	21.7303	23.6115	83.4491	60.2535
Vigun03g129500.v1.2	672.497	648.244	76.2707	67.4479
Vigun11g065800.v1.2	293.931	279.046	72.6815	71.0452
Vigun09g097000.v1.2	219.591	213.577	62.8112	80.9375
Vigun03g445600.v1.2	482.642	493.696	78.9626	65.6493
Vigun11g157600.v1.2	387.715	373.492	72.6815	71.9445
Vigun05g034300.v1.2	155.543	154.548	61.0166	84.5348
Vigun01g230100.v1.2	14.8681	12.879	78.0653	68.3472
Vigun09g083600.v1.2	9.14962	7.51277	76.2707	70.1459
Vigun11g042800.v1.2	155.543	139.523	69.9896	76.441
Vigun02g020200.v1.2	263.051	209.284	69.0923	77.3403
Vigun02g144200.v1.2	153.256	150.255	69.0923	77.3403
Vigun10g065100.v1.2	3.43111	5.36626	57.4274	89.0313
Vigun03g247632.v1.2	17.1555	24.6848	80.7572	66.5486
Vigun03g020400.v1.2	686.221	613.9	76.2707	71.0452
Vigun01g124200.v1.2	2.2874	2.1465	68.195	79.1389
Vigun11g175900.v1.2	208.154	242.555	79.8599	68.3472
Vigun09g012500.v1.2	1546.29	1495.04	87.0383	62.0521
Vigun10g105800.v1.2	387.715	437.887	83.4491	65.6493
Vigun07g065100.v1.2	14.8681	24.6848	65.5031	83.6355
Vigun09g160900.v1.2	33.1674	27.9046	74.4761	75.5417
Vigun01g169300.v1.2	223.022	212.504	72.6815	77.3403
Vigun04g008800.v1.2	187.567	187.819	83.4491	67.4479
Vigun10g093600.v1.2	218.447	288.705	72.6815	78.2396
Vigun08g175800.v1.2	276.776	237.189	71.7842	79.1389
Vigun01g080100.v1.2	28.5926	26.8313	70.8869	80.0382
Vigun09g224500.v1.2	147.538	168.501	66.4004	84.5348
Vigun08g121300.v1.2	21.7303	16.0988	75.3734	76.441
Vigun08g094500.v1.2	192.142	162.061	74.4761	77.3403
Vigun02g153100.v1.2	328.242	262.947	72.6815	79.1389
Vigun05g126900.v1.2	280.207	304.804	71.7842	80.0382
Vigun03g280850.v1.2	6.86221	6.43951	71.7842	80.0382
Vigun08g112300.v1.2	691.94	775.961	84.3464	68.3472
Vigun09g001800.v1.2	37.7422	25.7581	79.8599	72.8438
Vigun02g193500.v1.2	162.406	154.548	72.6815	80.0382
Vigun09g063800.v1.2	14.8681	25.7581	70.8869	81.8368
Vigun10g092000.v1.2	164.693	162.061	84.3464	69.2466
Vigun03g053000.v1.2	203.579	155.622	87.0383	67.4479
Vigun08g131700.v1.2	181.849	149.182	74.4761	80.0382
Vigun09g185900.v1.2	224.166	218.943	69.9896	84.5348
Vigun06g127400.v1.2	328.242	321.976	60.1193	94.4271
Vigun06g096000.v1.2	33.1674	33.2708	83.4491	72.8438
Vigun06g077700.v1.2	186.423	173.867	80.7572	75.5417
Vigun10g160100.v1.2	29.7363	37.5638	70.8869	85.4341
Vigun08g093200.v1.2	265.339	253.288	81.6545	75.5417
Vigun03g443100.v1.2	19.4429	15.0255	71.7842	85.4341
Vigun08g045300.v1.2	5.71851	7.51277	69.9896	88.132
Vigun01g102700.v1.2	179.561	192.112	78.9626	80.0382
Vigun03g442900.v1.2	209.297	251.141	92.4221	67.4479
Vigun07g132100.v1.2	37.7422	30.0511	86.141	73.7431
Vigun08g212500.v1.2	324.811	325.195	81.6545	78.2396
Vigun08g058400.v1.2	149.825	180.306	78.0653	81.8368
Vigun09g255200.v1.2	12.5807	10.7325	81.6545	79.1389
Vigun06g184700.v1.2	288.213	237.189	80.7572	80.0382
Vigun09g150900.v1.2	771.999	783.474	67.2977	93.5278
Vigun09g019600.v1.2	161.262	180.306	77.168	84.5348
Vigun11g121200.v1.2	38.8859	18.2453	90.6275	71.9445
Vigun09g059400.v1.2	165.837	182.453	81.6545	80.9375
Vigun04g024400.v1.2	163.549	160.988	63.7085	98.9237
Vigun10g125000.v1.2	168.124	193.185	89.7302	73.7431
Vigun09g220900.v1.2	179.561	188.892	87.0383	77.3403
Vigun10g080600.v1.2	27.4488	13.9523	73.5788	90.8299
Vigun01g117100.v1.2	35.4548	28.9778	85.2437	80.0382
Vigun03g299800.v1.2	195.573	233.969	74.4761	90.8299
Vigun04g016500.v1.2	18.2992	37.5638	87.9356	78.2396
Vigun05g083600.v1.2	196.717	209.284	76.2707	89.9306
Vigun10g051600.v1.2	27.4488	45.0766	70.8869	95.3264
Vigun06g039300.v1.2	277.92	257.581	81.6545	85.4341
Vigun05g177100.v1.2	345.398	349.88	76.2707	90.8299
Vigun03g323400.v1.2	216.16	214.65	82.5518	85.4341
Vigun05g234300.v1.2	248.183	244.701	69.9896	98.0243
Vigun07g025800.v1.2	16.0118	25.7581	91.5248	77.3403
Vigun07g120100.v1.2	184.136	167.427	81.6545	87.2327
Vigun06g129000.v1.2	26.3051	19.3185	93.3195	76.441
Vigun06g188700.v1.2	288.213	379.931	90.6275	79.1389
Vigun07g042600.v1.2	35.4548	42.9301	86.141	83.6355
Vigun07g140500.v1.2	187.567	181.38	79.8599	89.9306
Vigun02g074700.v1.2	35.4548	30.0511	74.4761	95.3264
Vigun07g116700.v1.2	32.0237	36.4906	92.4221	78.2396
Vigun04g187400.v1.2	343.111	332.708	91.5248	79.1389
Vigun10g005800.v1.2	16.0118	19.3185	91.5248	80.0382
Vigun04g128000.v1.2	0	0	86.141	85.4341
Vigun08g049300.v1.2	30.88	37.5638	85.2437	86.3334
Vigun10g120701.v1.2	451.762	432.521	87.0383	86.3334
Vigun06g068100.v1.2	228.74	286.558	85.2437	88.132
Vigun06g093000.v1.2	213.872	220.017	83.4491	89.9306
Vigun03g113600.v1.2	447.187	386.371	81.6545	91.7292
Vigun04g051100.v1.2	14.8681	17.172	80.7572	92.6285
Vigun07g153500.v1.2	20.5866	34.3441	92.4221	81.8368
Vigun11g176800.v1.2	221.878	182.453	91.5248	82.7361
Vigun03g006800.v1.2	25.1614	21.465	69.9896	104.319
Vigun07g181900.v1.2	231.028	231.822	96.9087	78.2396
Vigun04g202100.v1.2	1092.24	1194.53	95.1141	80.0382
Vigun08g192000.v1.2	41.1733	28.9778	96.0114	80.0382
Vigun01g148000.v1.2	193.286	246.848	84.3464	91.7292
Vigun11g113600.v1.2	184.136	173.867	73.5788	102.521
Vigun10g090100.v1.2	13.7244	18.2453	94.2168	82.7361
Vigun03g097700.v1.2	567.276	514.088	92.4221	84.5348
Vigun03g376900.v1.2	216.16	209.284	90.6275	86.3334
Vigun03g149000.v1.2	32.0237	31.1243	85.2437	91.7292
Vigun05g248400.v1.2	186.423	184.599	81.6545	95.3264
Vigun03g145950.v1.2	240.177	230.749	78.0653	98.9237
Vigun08g010700.v1.2	44.6044	38.6371	90.6275	87.2327
Vigun10g161000.v1.2	209.297	198.552	100.498	78.2396
Vigun10g170100.v1.2	291.644	329.488	78.9626	99.823
Vigun07g151000.v1.2	28.5926	25.7581	78.0653	101.622
Vigun09g170600.v1.2	599.3	626.779	72.6815	107.017
Vigun11g170200.v1.2	919.536	975.586	116.649	63.8507
Vigun03g357900.v1.2	35.4548	49.3696	84.3464	96.2257
Vigun03g277300.v1.2	43.4607	35.4173	97.806	83.6355
Vigun09g193300.v1.2	221.878	209.284	96.9087	85.4341
Vigun01g127100.v1.2	295.075	288.705	102.292	80.9375
Vigun06g190000.v1.2	16.0118	15.0255	102.292	80.9375
Vigun09g057800.v1.2	218.447	208.211	99.6006	83.6355
Vigun07g270500.v1.2	1700.68	1807.36	97.806	85.4341
Vigun03g276500.v1.2	44.6044	37.5638	92.4221	90.8299
Vigun08g164500.v1.2	32.0237	33.2708	87.0383	96.2257
Vigun09g252200.v1.2	18.2992	31.1243	86.141	97.125
Vigun05g142900.v1.2	1514.26	1601.29	78.9626	104.319
Vigun02g066500.v1.2	166.98	221.09	93.3195	90.8299
Vigun11g097500.v1.2	14.8681	15.0255	93.3195	90.8299
Vigun11g102600.v1.2	2.2874	3.21976	87.0383	98.0243
Vigun01g146100.v1.2	229.884	232.896	84.3464	101.622
Vigun03g447200.v1.2	219.591	185.673	108.574	78.2396
Vigun03g410400.v1.2	701.089	695.467	96.9087	90.8299
Vigun04g006500.v1.2	41.1733	46.1498	96.0114	91.7292
Vigun01g153000.v1.2	203.579	196.405	94.2168	94.4271
Vigun07g219900.v1.2	37.7422	28.9778	86.141	102.521
Vigun11g025000.v1.2	196.717	184.599	104.087	85.4341
Vigun07g259600.v1.2	35.4548	42.9301	93.3195	96.2257
Vigun06g096400.v1.2	11.437	9.65927	100.498	90.8299
Vigun03g313500.v1.2	243.609	247.921	98.7033	92.6285
Vigun11g024100.v1.2	33.1674	38.6371	96.0114	95.3264
Vigun07g161100.v1.2	188.711	227.529	90.6275	100.722
Vigun02g194200.v1.2	29.7363	10.7325	92.4221	99.823
Vigun03g246000.v1.2	27.4488	26.8313	88.8329	103.42
Vigun04g143200.v1.2	35.4548	48.2963	105.882	87.2327
Vigun06g027100.v1.2	274.488	231.822	102.292	90.8299
Vigun09g227900.v1.2	481.499	485.11	97.806	95.3264
Vigun07g193200.v1.2	38.8859	35.4173	109.471	84.5348
Vigun06g062700.v1.2	247.04	216.797	106.779	87.2327
Vigun06g118800.v1.2	30.88	49.3696	100.498	94.4271
Vigun01g165300.v1.2	33.1674	50.4429	96.9087	98.0243
Vigun11g017001.v1.2	26.3051	36.4906	90.6275	104.319
Vigun07g245000.v1.2	16.0118	22.5383	90.6275	104.319
Vigun02g141000.v1.2	632.467	603.168	86.141	108.816
Vigun08g040300.v1.2	552.408	490.476	77.168	117.809
Vigun04g002400.v1.2	8.00591	4.29301	98.7033	98.0243
Vigun11g056200.v1.2	224.166	192.112	95.1141	101.622
Vigun11g139500.v1.2	28.5926	13.9523	109.471	88.132
Vigun11g035600.v1.2	186.423	223.236	100.498	97.125
Vigun08g090700.v1.2	543.258	570.97	97.806	99.823
Vigun04g065300.v1.2	1101.39	1020.66	96.9087	101.622
Vigun03g116700.v1.2	50.3229	41.8568	110.368	89.0313
Vigun02g059700.v1.2	228.74	215.724	92.4221	107.017
Vigun09g187900.v1.2	253.902	252.214	91.5248	107.917
Vigun06g029700.v1.2	43.4607	41.8568	106.779	93.5278
Vigun05g236200.v1.2	513.522	465.791	86.141	115.111
Vigun04g179700.v1.2	335.105	340.221	85.2437	116.01
Vigun08g143400.v1.2	42.317	45.0766	100.498	101.622
Vigun05g221900.v1.2	207.01	224.31	98.7033	104.319
Vigun06g219000.v1.2	1303.82	1275.02	97.806	105.219
Vigun10g122600.v1.2	356.835	372.418	108.574	95.3264
Vigun03g227800.v1.2	17.1555	17.172	96.0114	107.917
Vigun11g189500.v1.2	210.441	191.039	80.7572	123.205
Vigun09g121600.v1.2	234.459	208.211	96.0114	108.816
Vigun02g141200.v1.2	49.1792	47.2231	116.649	89.0313
Vigun11g102400.v1.2	29.7363	24.6848	111.265	94.4271
Vigun03g001500.v1.2	384.284	491.549	104.984	100.722
Vigun09g014200.v1.2	34.3111	47.2231	96.0114	109.715
Vigun03g284950.v1.2	245.896	266.167	92.4221	113.313
Vigun03g416800.v1.2	220.734	236.115	110.368	96.2257
Vigun01g231400.v1.2	229.884	241.482	108.574	98.0243
Vigun01g054800.v1.2	13.7244	28.9778	100.498	106.118
Vigun07g212800.v1.2	41.1733	50.4429	94.2168	112.413
Vigun11g032000.v1.2	46.8918	34.3441	110.368	97.125
Vigun02g161600.v1.2	301.937	320.902	87.9356	119.608
Vigun03g145600.v1.2	379.709	347.734	108.574	99.823
Vigun06g220000.v1.2	267.626	254.361	115.752	93.5278
Vigun10g015300.v1.2	22.874	35.4173	105.882	103.42
Vigun03g162600.v1.2	27.4488	39.7103	100.498	109.715
Vigun08g028900.v1.2	232.172	241.482	98.7033	111.514
Vigun05g015500.v1.2	28.5926	49.3696	115.752	95.3264
Vigun09g270600.v1.2	466.63	466.865	98.7033	112.413
Vigun01g179300.v1.2	22.874	55.8091	99.6006	112.413
Vigun09g146000.v1.2	251.614	243.628	94.2168	117.809
Vigun03g240700.v1.2	265.339	227.529	115.752	97.125
Vigun03g379500.v1.2	50.3229	45.0766	110.368	104.319
Vigun09g177800.v1.2	52.6103	52.5894	105.882	108.816
Vigun10g187200.v1.2	193.286	253.288	94.2168	121.406
Vigun04g005600.v1.2	386.571	365.979	117.547	99.823
Vigun04g024900.v1.2	298.506	316.609	104.087	114.212
Vigun03g058350.v1.2	36.5985	30.0511	101.395	116.91
Vigun03g376100.v1.2	29.7363	33.2708	96.9087	121.406
Vigun05g180600.v1.2	275.632	283.339	118.444	101.622
Vigun11g169100.v1.2	56.0414	51.5161	107.676	112.413
Vigun05g286200.v1.2	19.4429	30.0511	104.087	116.01
Vigun02g135800.v1.2	41.1733	54.7359	98.7033	121.406
Vigun09g154300.v1.2	26.3051	28.9778	114.855	106.118
Vigun10g174900.v1.2	411.733	441.107	120.239	102.521
Vigun02g121600.v1.2	392.29	411.056	117.547	105.219
Vigun06g178200.v1.2	49.1792	49.3696	110.368	112.413
Vigun05g173100.v1.2	42.317	20.3918	97.806	125.004
Vigun10g186800.v1.2	24.0177	15.0255	116.649	107.017
Vigun06g082300.v1.2	49.1792	39.7103	129.212	95.3264
Vigun02g091700.v1.2	52.6103	51.5161	115.752	108.816
Vigun05g093300.v1.2	241.321	229.676	113.06	111.514
Vigun11g200900.v1.2	44.6044	49.3696	109.471	115.111
Vigun03g081200.v1.2	277.92	260.8	93.3195	131.299
Vigun02g037100.v1.2	363.697	342.367	106.779	119.608
Vigun10g070601.v1.2	49.1792	56.8824	118.444	108.816
Vigun09g142400.v1.2	255.046	207.138	121.136	107.017
Vigun03g118200.v1.2	913.818	946.608	99.6006	128.601
Vigun06g076600.v1.2	26.3051	36.4906	121.136	108.816
Vigun03g262500.v1.2	50.3229	52.5894	113.06	117.809
Vigun08g181100.v1.2	1.1437	4.29301	110.368	120.507
Vigun06g101700.v1.2	271.057	218.943	109.471	121.406
Vigun05g090000.v1.2	59.4725	42.9301	108.574	122.306
Vigun10g168900.v1.2	0	0	115.752	117.809
Vigun02g059200.v1.2	45.7481	53.6626	111.265	122.306
Vigun07g107200.v1.2	25.1614	30.0511	105.882	127.701
Vigun10g190800.v1.2	70.9095	46.1498	115.752	118.708
Vigun03g369400.v1.2	331.674	328.415	112.163	122.306
Vigun04g198000.v1.2	12.5807	25.7581	124.725	110.615
Vigun11g053400.v1.2	17.1555	20.3918	128.314	107.917
Vigun06g084600.v1.2	335.105	348.807	116.649	120.507
Vigun01g200100.v1.2	41.1733	31.1243	110.368	126.802
Vigun07g194900.v1.2	504.373	553.798	111.265	126.802
Vigun08g027900.v1.2	241.321	233.969	100.498	138.493
Vigun03g140500.v1.2	1.1437	0	140.876	98.9237
Vigun03g104600.v1.2	432.319	383.151	125.622	114.212
Vigun09g022450.v1.2	264.195	240.408	111.265	128.601
Vigun05g043700.v1.2	8.00591	9.65927	133.698	107.017
Vigun03g195600.v1.2	28.5926	35.4173	126.52	114.212
Vigun07g277900.v1.2	21.7303	32.1976	125.622	115.111
Vigun09g171500.v1.2	672.497	667.563	116.649	124.104
Vigun01g249650.v1.2	20.5866	19.3185	115.752	125.903
Vigun03g015500.v1.2	46.8918	35.4173	113.957	127.701
Vigun02g043000.v1.2	441.469	390.664	112.163	129.5
Vigun06g017400.v1.2	348.829	315.536	119.341	123.205
Vigun09g166900.v1.2	12.5807	20.3918	118.444	124.104
Vigun06g126300.v1.2	61.7599	57.9556	106.779	135.795
Vigun09g089800.v1.2	51.4666	57.9556	117.547	126.802
Vigun01g121000.v1.2	380.853	324.122	116.649	127.701
Vigun09g096000.v1.2	402.583	381.005	134.595	110.615
Vigun05g232000.v1.2	60.6162	21.465	127.417	117.809
Vigun02g164300.v1.2	268.77	260.8	122.93	124.104
Vigun04g173800.v1.2	699.946	793.133	121.136	125.903
Vigun01g194500.v1.2	12.5807	15.0255	129.212	118.708
Vigun10g137400.v1.2	293.931	215.724	136.39	112.413
Vigun11g112800.v1.2	407.158	464.718	133.698	115.111
Vigun09g055200.v1.2	16.0118	17.172	124.725	124.104
Vigun04g048100.v1.2	36.5985	72.9811	117.547	133.097
Vigun03g001800.v1.2	46.8918	35.4173	139.082	113.313
Vigun08g055000.v1.2	53.754	56.8824	130.109	122.306
Vigun08g171700.v1.2	269.914	256.507	144.466	108.816
Vigun11g089450.v1.2	303.081	340.221	137.287	116.01
Vigun03g140800.v1.2	586.719	622.486	130.109	123.205
Vigun02g118800.v1.2	40.0296	38.6371	136.39	117.809
Vigun08g115800.v1.2	50.3229	27.9046	134.595	119.608
Vigun05g112700.v1.2	248.183	303.73	123.828	131.299
Vigun06g156000.v1.2	54.8977	63.3219	104.984	150.184
Vigun05g190200.v1.2	18.2992	16.0988	116.649	139.392
Vigun05g277800.v1.2	268.77	247.921	136.39	120.507
Vigun07g176900.v1.2	66.3347	57.9556	128.314	129.5
Vigun03g372600.v1.2	41.1733	60.1021	120.239	137.594
Vigun06g095900.v1.2	3.43111	10.7325	110.368	147.486
Vigun05g027700.v1.2	434.607	433.594	148.055	110.615
Vigun09g130300.v1.2	10.2933	13.9523	115.752	142.99
Vigun09g193400.v1.2	296.219	261.874	133.698	125.903
Vigun09g181100.v1.2	311.087	233.969	119.341	140.292
Vigun10g077600.v1.2	369.416	304.804	136.39	125.004
Vigun10g025000.v1.2	49.1792	57.9556	142.671	119.608
Vigun01g031900.v1.2	391.146	391.737	131.903	131.299
Vigun02g151700.v1.2	59.4725	64.3951	130.109	133.997
Vigun02g040200.v1.2	331.674	244.701	146.26	118.708
Vigun06g098500.v1.2	335.105	300.511	140.876	125.903
Vigun04g039900.v1.2	52.6103	62.2486	132.801	133.997
Vigun08g192200.v1.2	46.8918	39.7103	122.033	145.688
Vigun02g150500.v1.2	1793.32	1848.14	125.622	142.99
Vigun05g012100.v1.2	275.632	291.925	152.541	119.608
Vigun10g105900.v1.2	1182.59	1238.53	148.055	125.004
Vigun10g041100.v1.2	284.782	299.437	131.006	142.09
Vigun10g180500.v1.2	48.0355	47.2231	128.314	145.688
Vigun03g277900.v1.2	602.731	535.553	136.39	138.493
Vigun08g184800.v1.2	458.625	445.4	144.466	131.299
Vigun03g416600.v1.2	370.559	356.32	130.109	146.587
Vigun07g225600.v1.2	5.71851	9.65927	134.595	142.99
Vigun04g055400.v1.2	730.826	775.961	148.055	130.399
Vigun03g378000.v1.2	760.562	745.91	136.39	143.889
Vigun08g189200.v1.2	65.191	51.5161	158.823	122.306
Vigun09g084500.v1.2	336.248	386.371	134.595	146.587
Vigun03g042600.v1.2	14.8681	24.6848	124.725	157.379
Vigun10g124700.v1.2	365.985	370.272	130.109	152.882
Vigun09g137700.v1.2	73.1969	51.5161	113.957	169.07
Vigun05g190500.v1.2	354.548	376.712	143.568	140.292
Vigun05g289300.v1.2	12.5807	2.1465	143.568	140.292
Vigun03g037000.v1.2	46.8918	34.3441	126.52	157.379
Vigun02g066400.v1.2	364.841	311.243	152.541	132.198
Vigun05g111600.v1.2	508.947	465.791	136.39	149.285
Vigun09g162300.v1.2	330.53	319.829	154.336	132.198
Vigun01g243000.v1.2	491.792	419.642	132.801	154.681
Vigun11g174300.v1.2	11.437	8.58602	132.801	154.681
Vigun04g114200.v1.2	70.9095	63.3219	125.622	161.875
Vigun02g011200.v1.2	60.6162	53.6626	144.466	143.889
Vigun03g204300.v1.2	394.577	349.88	134.595	154.681
Vigun05g048800.v1.2	70.9095	40.7836	155.233	134.896
Vigun11g096900.v1.2	707.952	670.783	147.158	142.99
Vigun08g190300.v1.2	65.191	67.6149	138.185	151.983
Vigun01g199600.v1.2	52.6103	41.8568	127.417	163.674
Vigun04g025400.v1.2	980.153	1028.18	157.925	133.997
Vigun07g288400.v1.2	407.158	389.591	155.233	137.594
Vigun08g039200.v1.2	45.7481	42.9301	155.233	137.594
Vigun09g133600.v1.2	54.8977	61.1754	144.466	148.385
Vigun05g224200.v1.2	59.4725	38.6371	143.568	149.285
Vigun08g143700.v1.2	287.069	318.756	147.158	146.587
Vigun03g277200.v1.2	74.3406	68.6881	151.644	145.688
Vigun05g217600.v1.2	70.9095	63.3219	150.747	146.587
Vigun01g241000.v1.2	38.8859	46.1498	154.336	143.889
Vigun03g260400.v1.2	78.9154	68.6881	157.028	142.09
Vigun05g146620.v1.2	77.7717	70.8346	150.747	148.385
Vigun02g191600.v1.2	361.41	350.953	157.028	142.99
Vigun04g002600.v1.2	62.9036	60.1021	138.185	163.674
Vigun10g164200.v1.2	70.9095	54.7359	157.925	144.788
Vigun03g179500.v1.2	34.3111	37.5638	157.925	144.788
Vigun05g088700.v1.2	62.9036	68.6881	156.131	147.486
Vigun10g106250.v1.2	316.805	339.148	157.028	148.385
Vigun11g032600.v1.2	27.4488	30.0511	132.801	174.465
Vigun03g117900.v1.2	28.5926	44.0033	144.466	165.472
Vigun09g055300.v1.2	52.6103	47.2231	163.309	147.486
Vigun03g085800.v1.2	362.554	392.81	154.336	156.479
Vigun06g182400.v1.2	0	0	149.85	161.875
Vigun11g178400.v1.2	86.9214	63.3219	143.568	168.17
Vigun09g272700.v1.2	497.51	451.839	156.131	157.379
Vigun11g123500.v1.2	41.1733	64.3951	166.898	147.486
Vigun01g202300.v1.2	338.536	354.173	165.104	150.184
Vigun08g167200.v1.2	26.3051	23.6115	143.568	171.767
Vigun08g009700.v1.2	337.392	305.877	141.774	173.566
Vigun08g108300.v1.2	76.628	66.5416	149.85	166.372
Vigun11g016100.v1.2	70.9095	66.5416	174.077	142.99
Vigun03g066800.v1.2	65.191	64.3951	165.104	151.983
Vigun03g315600.v1.2	316.805	325.195	162.412	154.681
Vigun02g068100.v1.2	329.386	363.832	148.055	169.969
Vigun08g107400.v1.2	0	2.1465	146.26	174.465
Vigun09g084300.v1.2	488.361	422.861	155.233	166.372
Vigun11g209200.v1.2	83.4902	77.2742	155.233	166.372
Vigun05g164200.v1.2	57.1851	70.8346	154.336	169.07
Vigun11g050800.v1.2	496.367	523.747	152.541	170.868
Vigun04g168400.v1.2	373.991	309.097	179.46	144.788
Vigun03g355900.v1.2	499.798	470.084	166.001	159.177
Vigun03g050200.v1.2	69.7658	49.3696	180.358	146.587
Vigun05g041000.v1.2	34.3111	20.3918	156.131	171.767
Vigun05g058500.v1.2	1458.22	1438.16	154.336	173.566
Vigun06g213400.v1.2	21.7303	16.0988	164.206	165.472
Vigun04g187300.v1.2	338.536	348.807	179.46	151.983
Vigun01g109000.v1.2	321.38	352.027	169.59	162.774
Vigun07g239400.v1.2	2509.28	2434.14	166.001	166.372
Vigun10g159300.v1.2	67.4784	49.3696	163.309	170.868
Vigun08g002800.v1.2	84.634	78.3474	159.72	176.264
Vigun01g057300.v1.2	401.439	314.463	192.023	144.788
Vigun01g068100.v1.2	1191.74	1288.98	180.358	156.479
Vigun02g138100.v1.2	77.7717	78.3474	170.487	167.271
Vigun04g024700.v1.2	372.847	378.858	179.46	159.177
Vigun03g325700.v1.2	491.792	478.67	166.898	176.264
Vigun03g316900.v1.2	67.4784	54.7359	178.563	165.472
Vigun01g082600.v1.2	514.666	516.234	190.228	154.681
Vigun08g081600.v1.2	556.983	551.652	166.001	179.861
Vigun10g045300.v1.2	65.191	57.9556	153.439	193.351
Vigun06g122200.v1.2	539.827	549.505	174.077	173.566
Vigun06g201900.v1.2	991.59	1005.64	182.152	166.372
Vigun10g179500.v1.2	48.0355	52.5894	188.434	165.472
Vigun09g232600.v1.2	542.115	511.941	177.666	177.163
Vigun04g037700.v1.2	36.5985	44.0033	161.514	193.351
Vigun05g028500.v1.2	343.111	385.298	166.898	189.754
Vigun05g003500.v1.2	52.6103	59.0289	163.309	193.351
Vigun05g104800.v1.2	69.7658	79.4207	182.152	175.365
Vigun05g176200.v1.2	66.3347	59.0289	174.077	183.458
Vigun02g021000.v1.2	782.292	692.248	172.282	185.257
Vigun08g177301.v1.2	66.3347	85.8602	150.747	206.84
Vigun01g186200.v1.2	38.8859	34.3441	175.871	182.559
Vigun04g054600.v1.2	793.729	693.321	187.536	172.667
Vigun03g256700.v1.2	460.912	441.107	185.742	174.465
Vigun08g034400.v1.2	69.7658	70.8346	179.46	180.76
Vigun04g098500.v1.2	16.0118	26.8313	165.104	196.049
Vigun04g143600.v1.2	69.7658	80.4939	193.817	168.17
Vigun10g114700.v1.2	40.0296	47.2231	178.563	183.458
Vigun07g243200.v1.2	41.1733	32.1976	172.282	191.552
Vigun09g038000.v1.2	420.882	382.078	183.05	181.66
Vigun04g034700.v1.2	478.067	470.084	176.769	188.854
Vigun05g091200.v1.2	412.876	388.517	175.871	189.754
Vigun06g204400.v1.2	751.412	696.541	165.104	203.243
Vigun06g057100.v1.2	91.4962	80.4939	179.46	189.754
Vigun08g204500.v1.2	56.0414	63.3219	176.769	192.451
Vigun03g353800.v1.2	36.5985	50.4429	183.05	187.056
Vigun08g165000.v1.2	402.583	414.275	193.817	178.962
Vigun10g138600.v1.2	80.0591	100.886	178.563	195.149
Vigun04g118500.v1.2	340.823	444.326	177.666	196.948
Vigun10g115801.v1.2	73.1969	70.8346	193.817	181.66
Vigun05g017200.v1.2	564.989	543.066	200.098	176.264
Vigun03g285000.v1.2	1134.55	1134.43	159.72	218.531
Vigun01g201900.v1.2	623.318	599.948	199.201	184.358
Vigun02g081800.v1.2	500.941	484.037	180.358	205.042
Vigun10g078800.v1.2	62.9036	68.6881	199.201	187.955
Vigun09g199500.v1.2	430.032	443.253	215.353	172.667
Vigun02g203200.v1.2	431.176	419.642	203.688	186.156
Vigun05g076500.v1.2	82.3465	89.0799	192.023	198.747
Vigun02g082100.v1.2	48.0355	40.7836	181.255	214.035
Vigun09g036300.v1.2	86.9214	80.4939	180.358	214.934
Vigun01g160532.v1.2	85.7777	64.3951	209.071	187.955
Vigun02g027900.v1.2	72.0532	74.0544	194.715	202.344
Vigun07g013000.v1.2	475.78	375.638	184.844	214.035
Vigun03g207600.v1.2	5.71851	10.7325	206.38	196.948
Vigun03g230800.v1.2	37.7422	45.0766	200.996	202.344
Vigun03g285600.v1.2	1395.32	1457.48	202.79	201.445
Vigun03g356200.v1.2	82.3465	61.1754	198.304	205.941
Vigun10g048500.v1.2	6.86221	3.21976	225.223	179.861
Vigun01g112600.v1.2	515.81	491.549	208.174	196.948
Vigun07g038300.v1.2	965.285	916.557	197.407	207.74
Vigun11g153000.v1.2	417.451	470.084	190.228	215.833
Vigun02g106000.v1.2	80.0591	82.6404	178.563	227.524
Vigun01g229200.v1.2	529.534	471.158	218.044	188.854
Vigun09g166200.v1.2	77.7717	85.8602	184.844	222.129
Vigun10g188800.v1.2	696.515	716.932	203.688	204.142
Vigun05g225000.v1.2	505.516	554.871	200.098	207.74
Vigun11g170100.v1.2	456.337	475.451	203.688	206.84
Vigun04g016200.v1.2	17.1555	10.7325	201.893	208.639
Vigun06g183800.v1.2	522.672	481.89	217.147	195.149
Vigun02g059400.v1.2	107.508	99.8124	211.763	207.74
Vigun02g185400.v1.2	1310.68	1413.47	191.125	228.424
Vigun07g108700.v1.2	13.7244	37.5638	213.558	206.84
Vigun02g037500.v1.2	747.981	873.627	203.688	217.632
Vigun11g073600.v1.2	443.756	474.377	212.661	209.538
Vigun06g234800.v1.2	90.3525	75.1277	218.044	205.941
Vigun09g261400.v1.2	94.9273	101.959	191.125	233.82
Vigun11g052900.v1.2	4756.66	4291.94	210.866	217.632
Vigun10g050200.v1.2	123.52	89.0799	223.428	205.941
Vigun05g301200.v1.2	72.0532	77.2742	211.763	222.129
Vigun03g336700.v1.2	113.227	82.6404	221.634	213.136
Vigun01g213400.v1.2	107.508	104.105	223.428	212.236
Vigun09g066100.v1.2	86.9214	91.2264	235.093	202.344
Vigun09g096900.v1.2	96.071	119.131	225.223	213.136
Vigun04g008900.v1.2	80.0591	84.7869	210.866	227.524
Vigun09g102500.v1.2	932.117	960.561	232.401	207.74
Vigun01g109600.v1.2	856.633	914.411	215.353	224.826
Vigun05g234200.v1.2	83.4902	67.6149	199.201	241.014
Vigun11g108000.v1.2	101.789	106.252	227.915	213.136
Vigun05g035500.v1.2	770.855	760.936	233.299	208.639
Vigun01g115600.v1.2	60.6162	44.0033	229.709	213.136
Vigun06g138900.v1.2	102.933	99.8124	246.758	198.747
Vigun11g200600.v1.2	767.424	698.687	230.607	215.833
Vigun11g209100.v1.2	813.172	704.053	245.861	205.042
Vigun10g050400.v1.2	1800.19	1872.82	231.504	219.431
Vigun07g068300.v1.2	500.941	481.89	206.38	244.611
Vigun09g177300.v1.2	498.654	519.454	204.585	246.41
Vigun08g133900.v1.2	72.0532	69.7614	233.299	218.531
Vigun07g175000.v1.2	14.8681	24.6848	234.196	218.531
Vigun06g165300.v1.2	667.922	634.292	227.018	225.726
Vigun03g273000.v1.2	92.6399	101.959	214.455	240.115
Vigun03g104500.v1.2	446.044	504.429	237.785	218.531
Vigun04g041300.v1.2	513.522	499.062	231.504	230.222
Vigun07g258600.v1.2	107.508	115.911	221.634	240.115
Vigun06g168900.v1.2	107.508	115.911	232.401	232.021
Vigun09g091200.v1.2	110.939	77.2742	233.299	232.92
Vigun08g014900.v1.2	895.519	833.917	231.504	236.517
Vigun01g105100.v1.2	105.221	59.0289	258.423	212.236
Vigun06g052000.v1.2	58.3288	65.4684	243.169	230.222
Vigun09g015000.v1.2	90.3525	98.7392	258.423	215.833
Vigun09g035000.v1.2	559.27	607.461	218.044	257.201
Vigun05g219100.v1.2	693.083	754.496	214.455	260.799
Vigun10g085600.v1.2	90.3525	99.8124	245.861	231.122
Vigun02g042100.v1.2	741.119	756.643	252.142	226.625
Vigun04g059700.v1.2	3185.21	3053.4	248.553	230.222
Vigun01g235100.v1.2	58.3288	71.9079	246.758	232.92
Vigun08g170800.v1.2	94.9273	61.1754	240.477	241.014
Vigun03g257700.v1.2	67.4784	81.5672	221.634	259.899
Vigun04g179300.v1.2	85.7777	114.838	235.991	247.309
Vigun01g157700.v1.2	774.286	795.28	269.191	216.733
Vigun01g196500.v1.2	25.1614	30.0511	232.401	253.604
Vigun07g165950.v1.2	538.684	627.853	247.655	239.215
Vigun10g199600.v1.2	45.7481	69.7614	238.682	251.806
Vigun03g128100.v1.2	97.2147	103.032	237.785	254.504
Vigun05g179800.v1.2	900.094	859.675	247.655	246.41
Vigun01g102400.v1.2	50.3229	57.9556	254.834	240.115
Vigun04g142200.v1.2	490.648	505.502	263.807	232.021
Vigun01g182800.v1.2	104.077	81.5672	259.32	236.517
Vigun04g114800.v1.2	730.826	742.69	268.293	228.424
Vigun06g140750.v1.2	472.349	570.97	251.245	245.511
Vigun01g177000.v1.2	124.664	94.4462	251.245	245.511
Vigun01g138300.v1.2	1230.62	1360.88	246.758	250.007
Vigun08g014300.v1.2	1229.48	1276.1	234.196	263.497
Vigun02g136300.v1.2	122.376	121.277	239.58	259
Vigun09g133800.v1.2	802.879	767.375	262.012	238.316
Vigun03g350300.v1.2	118.945	127.717	269.191	232.021
Vigun03g136100.v1.2	1004.17	1042.13	255.731	245.511
Vigun06g113200.v1.2	467.774	549.505	249.45	252.705
Vigun08g208900.v1.2	595.869	637.512	279.958	224.826
Vigun10g165100.v1.2	128.095	111.618	240.477	264.396
Vigun03g104800.v1.2	571.851	566.677	272.78	232.92
Vigun04g187200.v1.2	925.255	909.045	262.012	243.712
Vigun04g045600.v1.2	51.4666	54.7359	257.526	250.906
Vigun09g278000.v1.2	757.131	862.895	252.142	256.302
Vigun06g001300.v1.2	1391.89	1444.6	236.888	271.59
Vigun01g054400.v1.2	109.795	113.765	270.088	243.712
Vigun11g008700.v1.2	27.4488	30.0511	249.45	264.396
Vigun09g045000.v1.2	1035.05	954.121	247.655	266.195
Vigun07g136500.v1.2	75.4843	86.9334	243.169	273.389
Vigun03g221900.v1.2	38.8859	61.1754	259.32	259
Vigun04g048900.v1.2	154.4	99.8124	254.834	263.497
Vigun10g150301.v1.2	577.57	549.505	235.991	282.382
Vigun06g189600.v1.2	106.364	104.105	241.374	278.785
Vigun09g003200.v1.2	134.957	105.179	273.677	247.309
Vigun03g144300.v1.2	59.4725	70.8346	278.164	244.611
Vigun07g226600.v1.2	88.0651	84.7869	248.553	275.188
Vigun08g079200.v1.2	65.191	83.7137	251.245	273.389
Vigun10g157400.v1.2	112.083	103.032	238.682	285.979
Vigun03g391100.v1.2	591.294	568.824	249.45	276.087
Vigun03g162100.v1.2	681.646	702.98	269.191	257.201
Vigun07g217100.v1.2	1419.33	1379.13	245.861	280.583
Vigun03g070700.v1.2	125.807	123.424	274.575	252.705
Vigun07g265900.v1.2	54.8977	85.8602	273.677	254.504
Vigun09g248400.v1.2	98.3584	116.984	266.499	262.597
Vigun11g102000.v1.2	98.3584	113.765	277.266	254.504
Vigun09g120400.v1.2	1399.89	1394.15	274.575	258.101
Vigun05g245800.v1.2	121.232	114.838	286.239	247.309
Vigun01g110200.v1.2	78.9154	77.2742	274.575	259.899
Vigun03g098000.v1.2	767.424	724.445	270.088	266.195
Vigun01g147100.v1.2	76.628	68.6881	272.78	264.396
Vigun05g298300.v1.2	1275.23	1325.47	268.293	268.892
Vigun11g214050.v1.2	1179.16	1145.16	263.807	273.389
Vigun05g289700.v1.2	37.7422	62.2486	279.061	259.899
Vigun02g094700.v1.2	590.15	554.871	247.655	291.375
Vigun02g164100.v1.2	121.232	125.571	294.315	246.41
Vigun03g190400.v1.2	97.2147	108.398	271.883	268.892
Vigun07g069500.v1.2	121.232	133.083	254.834	287.778
Vigun09g001100.v1.2	93.7836	89.0799	243.169	299.469
Vigun01g034700.v1.2	545.546	665.416	267.396	276.087
Vigun06g196600.v1.2	121.232	111.618	280.856	265.295
Vigun05g059800.v1.2	62.9036	75.1277	267.396	278.785
Vigun05g238900.v1.2	51.4666	51.5161	299.699	248.208
Vigun05g150400.v1.2	112.083	101.959	268.293	279.684
Vigun03g295000.v1.2	3937.77	3929.18	263.807	284.181
Vigun09g243000.v1.2	2404.06	2400.87	260.218	287.778
Vigun10g150700.v1.2	1291.24	1308.29	271.883	276.986
Vigun01g221100.v1.2	18.2992	21.465	235.093	314.757
Vigun05g229000.v1.2	122.376	90.1532	289.829	261.698
Vigun04g188300.v1.2	777.717	833.917	275.472	276.087
Vigun06g040200.v1.2	109.795	91.2264	284.445	267.993
Vigun09g239100.v1.2	1029.33	1057.15	261.115	291.375
Vigun03g160500.v1.2	659.916	553.798	299.699	253.604
Vigun08g093900.v1.2	112.083	147.036	254.834	298.57
Vigun03g349400.v1.2	117.801	134.157	299.699	254.504
Vigun05g235800.v1.2	699.946	566.677	284.445	272.49
Vigun06g165500.v1.2	3542.05	3298.1	270.088	287.778
Vigun03g449200.v1.2	93.7836	128.79	284.445	277.886
Vigun10g137200.v1.2	825.753	751.277	276.369	285.979
Vigun09g139800.v1.2	1899.69	2034.89	312.261	252.705
Vigun09g091100.v1.2	600.444	649.318	289.829	276.087
Vigun11g163100.v1.2	1246.64	1287.9	270.985	294.972
Vigun06g209300.v1.2	138.388	122.351	289.829	277.886
Vigun03g285700.v1.2	1027.04	1008.86	267.396	300.368
Vigun01g232100.v1.2	1157.43	1260	293.418	275.188
Vigun03g036800.v1.2	86.9214	78.3474	287.137	281.483
Vigun11g162700.v1.2	1040.77	1002.42	305.98	263.497
Vigun04g054900.v1.2	957.279	957.341	282.65	286.879
Vigun01g237550.v1.2	109.795	69.7614	299.699	276.986
Vigun10g149500.v1.2	105.221	104.105	289.829	286.879
Vigun08g011300.v1.2	568.42	614.973	292.521	285.979
Vigun08g206900.v1.2	1176.87	1118.33	305.083	274.288
Vigun01g007800.v1.2	675.928	640.732	272.78	306.663
Vigun05g253400.v1.2	21.7303	19.3185	288.931	291.375
Vigun01g205900.v1.2	120.089	129.864	271.883	308.462
Vigun01g081400.v1.2	134.957	97.6659	308.672	274.288
Vigun09g008000.v1.2	1112.82	1133.35	296.11	288.677
Vigun11g168800.v1.2	118.945	108.398	285.342	300.368
Vigun06g071600.v1.2	30416.8	30640.3	263.807	321.952
Vigun03g186900.v1.2	99.5021	86.9334	311.364	276.087
Vigun01g233600.v1.2	150.969	141.669	301.494	287.778
Vigun10g144200.v1.2	92.6399	141.669	314.056	276.087
Vigun03g419600.v1.2	80.0591	72.9811	293.418	305.764
Vigun11g182900.v1.2	88.0651	105.179	308.672	291.375
Vigun03g366000.v1.2	144.106	139.523	301.494	298.57
Vigun07g080800.v1.2	747.981	748.057	281.753	320.153
Vigun03g266600.v1.2	807.454	812.452	284.445	319.254
Vigun02g065000.v1.2	796.017	660.05	308.672	300.368
Vigun11g135200.v1.2	711.383	745.91	298.802	310.261
Vigun09g064900.v1.2	140.675	163.134	315.85	294.073
Vigun03g195700.v1.2	840.621	802.793	297.904	312.059
Vigun03g285400.v1.2	42.317	66.5416	276.369	335.441
Vigun03g026100.v1.2	45.7481	20.3918	295.212	317.455
Vigun03g047700.v1.2	2663.68	2683.13	311.364	302.167
Vigun03g072400.v1.2	1148.28	1187.02	306.877	306.663
Vigun03g403700.v1.2	49.1792	53.6626	303.288	314.757
Vigun09g145000.v1.2	86.9214	76.2009	287.137	331.844
Vigun04g135700.v1.2	1046.49	971.293	264.704	356.125
Vigun08g127400.v1.2	33.1674	17.172	299.699	321.952
Vigun09g273800.v1.2	118.945	110.545	306.877	315.656
Vigun01g067300.v1.2	874.932	894.019	341.872	281.483
Vigun03g291900.v1.2	662.203	623.559	305.083	318.354
Vigun02g204100.v1.2	1000.74	945.535	307.775	316.556
Vigun07g082600.v1.2	89.2088	98.7392	304.186	322.851
Vigun06g197900.v1.2	857.777	845.723	298.802	331.844
Vigun03g129300.v1.2	35.4548	41.8568	320.337	311.16
Vigun09g084600.v1.2	658.772	670.783	309.569	322.851
Vigun08g155500.v1.2	123.52	143.816	305.083	327.347
Vigun01g050200.v1.2	113.227	107.325	348.153	285.979
Vigun09g060800.v1.2	122.376	104.105	314.953	321.952
Vigun08g081300.v1.2	960.71	927.29	311.364	325.549
Vigun01g022900.v1.2	741.119	675.076	305.98	330.945
Vigun05g143800.v1.2	711.383	678.295	335.591	303.965
Vigun07g161800.v1.2	675.928	667.563	302.391	339.038
Vigun01g084550.v1.2	166.98	151.329	324.823	317.455
Vigun02g164400.v1.2	25.1614	16.0988	323.029	320.153
Vigun02g002400.v1.2	27.4488	47.2231	297.904	351.629
Vigun03g281700.v1.2	904.668	950.901	320.337	330.045
Vigun10g065000.v1.2	14.8681	26.8313	331.105	320.153
Vigun05g255100.v1.2	797.16	831.77	283.548	369.615
Vigun11g108100.v1.2	710.239	647.171	345.461	311.16
Vigun05g291550.v1.2	37.7422	49.3696	309.569	349.83
Vigun07g126600.v1.2	685.078	726.592	318.542	342.636
Vigun09g189000.v1.2	933.261	931.583	349.948	315.656
Vigun05g287600.v1.2	753.7	774.888	314.056	351.629
Vigun04g169000.v1.2	89.2088	104.105	321.234	345.333
Vigun06g132800.v1.2	146.394	149.182	312.261	357.924
Vigun08g062500.v1.2	861.208	828.551	340.975	330.945
Vigun01g108000.v1.2	152.112	166.354	326.618	345.333
Vigun03g226200.v1.2	107.508	74.0544	318.542	354.327
Vigun01g111000.v1.2	746.837	702.98	309.569	363.32
Vigun03g074400.v1.2	863.495	839.283	349.051	326.448
Vigun02g198000.v1.2	59.4725	108.398	351.743	324.649
Vigun05g299400.v1.2	5.71851	22.5383	340.975	335.441
Vigun06g179000.v1.2	109.795	115.911	346.359	332.743
Vigun03g344100.v1.2	988.159	991.685	311.364	367.816
Vigun11g111200.v1.2	134.957	96.5927	305.98	376.809
Vigun07g177400.v1.2	925.255	961.634	349.051	336.34
Vigun10g151400.v1.2	1246.64	1263.22	339.18	348.031
Vigun03g220400.v1.2	113.227	121.277	313.159	375.011
Vigun02g117400.v1.2	1223.76	1108.67	342.77	347.132
Vigun03g183900.v1.2	1724.7	1792.33	321.234	373.212
Vigun03g213800.v1.2	124.664	137.376	349.051	346.233
Vigun09g104400.v1.2	805.166	804.939	327.515	367.816
Vigun08g162800.v1.2	38.8859	36.4906	314.056	381.306
Vigun03g435500.v1.2	1919.13	1848.14	311.364	384.004
Vigun10g124600.v1.2	1016.75	1162.33	361.613	334.542
Vigun05g195400.v1.2	139.532	169.574	367.894	334.542
Vigun06g190400.v1.2	115.514	128.79	332.899	369.615
Vigun02g110400.v1.2	938.979	951.975	334.694	369.615
Vigun07g152000.v1.2	163.549	188.892	331.105	374.111
Vigun01g050900.v1.2	1048.77	1093.64	359.818	346.233
Vigun05g253300.v1.2	24.0177	23.6115	331.105	375.91
Vigun11g016400.v1.2	179.561	155.622	370.586	337.24
Vigun04g144200.v1.2	17.1555	39.7103	338.283	369.615
Vigun09g273900.v1.2	154.4	177.087	341.872	370.514
Vigun03g183600.v1.2	688.509	780.254	378.662	335.441
Vigun03g396500.v1.2	144.106	118.058	349.948	368.715
Vigun05g272300.v1.2	5.71851	1.07325	335.591	385.802
Vigun01g150600.v1.2	125.807	112.691	377.764	344.434
Vigun07g066000.v1.2	1417.05	1436.01	368.791	356.125
Vigun07g186300.v1.2	99.5021	106.252	329.31	397.493
Vigun05g049700.v1.2	888.656	887.58	366.997	361.521
Vigun03g351100.v1.2	108.652	116.984	345.461	384.903
Vigun04g062700.v1.2	904.668	963.78	356.229	382.205
Vigun10g021900.v1.2	68.6221	76.2009	384.045	357.024
Vigun03g321500.v1.2	157.831	160.988	378.662	364.219
Vigun06g219600.v1.2	1892.83	1998.4	401.094	342.636
Vigun05g193000.v1.2	146.394	124.497	385.84	357.924
Vigun06g141200.v1.2	25.1614	32.1976	369.689	374.111
Vigun09g174800.v1.2	121.232	150.255	374.175	371.413
Vigun07g224100.v1.2	172.699	196.405	380.456	366.917
Vigun04g021201.v1.2	739.975	758.789	366.099	381.306
Vigun05g041700.v1.2	158.975	151.329	376.867	371.413
Vigun01g056400.v1.2	717.101	807.086	363.407	385.802
Vigun07g118700.v1.2	807.454	834.99	376.867	376.809
Vigun06g235500.v1.2	1246.64	1088.28	384.943	380.406
Vigun11g037800.v1.2	832.615	750.203	382.251	383.104
Vigun05g143200.v1.2	78.9154	113.765	379.559	387.601
Vigun03g004200.v1.2	148.681	168.501	391.224	377.708
Vigun06g200000.v1.2	1088.8	1158.04	393.018	376.809
Vigun01g254100.v1.2	101.789	100.886	401.094	371.413
Vigun02g033900.v1.2	105.221	128.79	366.997	405.587
Vigun09g023300.v1.2	1164.29	1165.55	410.067	363.32
Vigun06g148200.v1.2	128.095	157.768	398.402	376.809
Vigun03g267400.v1.2	27.4488	33.2708	384.943	390.299
Vigun05g251500.v1.2	67.4784	95.5194	362.51	412.781
Vigun07g077900.v1.2	181.849	202.845	405.581	372.313
Vigun08g166700.v1.2	1434.2	1433.86	447.754	333.642
Vigun02g114100.v1.2	173.843	167.427	418.143	363.32
Vigun08g131900.v1.2	1232.91	1231.02	410.067	375.011
Vigun08g069700.v1.2	188.711	148.109	404.683	380.406
Vigun02g197500.v1.2	104.077	109.472	383.148	407.386
Vigun04g126700.v1.2	9058.12	8587.09	388.532	404.688
Vigun11g172600.v1.2	170.412	156.695	375.072	418.177
Vigun03g252000.v1.2	862.351	889.726	379.559	418.177
Vigun07g140900.v1.2	166.98	179.233	402.889	399.292
Vigun08g163200.v1.2	1561.15	1576.61	411.862	393.896
Vigun07g196100.v1.2	145.25	136.303	429.808	378.608
Vigun03g113000.v1.2	166.98	201.771	416.348	392.997
Vigun08g034200.v1.2	192.142	194.259	410.067	399.292
Vigun09g099300.v1.2	936.692	895.092	375.97	433.465
Vigun04g025032.v1.2	139.532	126.644	443.267	369.615
Vigun03g384900.v1.2	918.393	856.455	395.71	418.177
Vigun10g052700.v1.2	178.418	169.574	424.424	395.695
Vigun10g019900.v1.2	90.3525	62.2486	400.197	423.573
Vigun07g170400.v1.2	1156.28	1213.85	409.17	416.379
Vigun08g211400.v1.2	918.393	927.29	403.786	422.674
Vigun01g165000.v1.2	101.789	106.252	413.656	415.479
Vigun09g080900.v1.2	125.807	129.864	431.602	401.09
Vigun11g225400.v1.2	1182.59	1224.58	413.656	426.271
Vigun07g233800.v1.2	1430.77	1436.01	408.273	432.566
Vigun06g118300.v1.2	4550.79	4558.1	369.689	477.531
Vigun03g158500.v1.2	202.435	195.332	428.911	419.976
Vigun02g046500.v1.2	190.998	189.966	448.651	401.09
Vigun04g107600.v1.2	2038.08	1923.27	425.321	428.07
Vigun06g080400.v1.2	170.412	184.599	410.067	443.358
Vigun03g190200.v1.2	1017.89	949.828	428.911	432.566
Vigun01g118100.v1.2	985.871	973.44	410.067	451.452
Vigun03g260900.v1.2	57.1851	64.3951	401.991	459.545
Vigun08g151200.v1.2	1288.95	1354.44	413.656	452.351
Vigun10g009900.v1.2	1341.56	1537.97	419.04	447.854
Vigun05g263500.v1.2	1063.64	1106.52	453.138	414.58
Vigun01g106900.v1.2	2026.64	1730.08	419.04	453.25
Vigun03g021100.v1.2	1078.51	1122.62	397.505	474.834
Vigun09g235300.v1.2	21.7303	24.6848	451.343	421.774
Vigun03g381400.v1.2	160.118	187.819	449.549	430.768
Vigun05g096200.v1.2	2317.14	2324.66	465.7	416.379
Vigun05g015400.v1.2	936.692	965.927	442.37	441.559
Vigun03g215400.v1.2	173.843	168.501	444.165	440.66
Vigun08g132200.v1.2	1625.2	1602.37	471.981	413.681
Vigun08g011000.v1.2	962.997	1058.23	377.764	509.007
Vigun05g288200.v1.2	108.652	116.984	442.37	446.955
Vigun03g392100.v1.2	108.652	157.768	434.294	456.847
Vigun10g199000.v1.2	1396.46	1283.61	436.986	455.049
Vigun01g171000.v1.2	192.142	210.357	468.392	429.868
Vigun05g165900.v1.2	195.573	169.574	459.419	440.66
Vigun05g246400.v1.2	195.573	169.574	426.219	475.733
Vigun07g172700.v1.2	181.849	159.915	470.186	434.365
Vigun09g239000.v1.2	958.422	1046.42	428.911	478.431
Vigun08g157700.v1.2	3624.39	3921.66	471.981	437.962
Vigun05g283000.v1.2	192.142	202.845	426.219	486.524
Vigun03g364400.v1.2	1055.64	962.707	471.084	447.854
Vigun04g079900.v1.2	176.13	186.746	449.549	472.136
Vigun06g153400.v1.2	1191.74	1101.16	461.213	464.042
Vigun01g077800.v1.2	2670.54	2579.02	479.159	447.854
Vigun08g207100.v1.2	194.429	256.507	476.468	450.552
Vigun08g044200.v1.2	908.099	983.099	470.186	456.847
Vigun05g222300.v1.2	178.418	193.185	449.549	479.33
Vigun05g246300.v1.2	217.303	240.408	422.629	509.007
Vigun06g194300.v1.2	193.286	185.673	496.208	436.163
Vigun09g048900.v1.2	207.01	202.845	486.338	446.056
Vigun05g067900.v1.2	2209.63	2214.12	493.516	441.559
Vigun06g224800.v1.2	2416.64	2707.82	428.911	506.309
Vigun10g113900.v1.2	162.406	159.915	461.213	476.632
Vigun08g036200.v1.2	234.459	231.822	473.776	470.337
Vigun09g256300.v1.2	1640.07	1508.99	451.343	495.518
Vigun05g085500.v1.2	3474.57	3342.11	499.797	447.854
Vigun04g144849.v1.2	138.388	129.864	493.516	456.847
Vigun10g121500.v1.2	2285.12	2277.44	467.495	482.927
Vigun06g049400.v1.2	204.723	221.09	503.387	450.552
Vigun01g074400.v1.2	1252.35	1207.41	484.543	469.438
Vigun03g157500.v1.2	190.998	196.405	467.495	490.122
Vigun11g163400.v1.2	121.232	133.083	471.084	490.122
Vigun04g159400.v1.2	973.29	1034.62	480.057	482.927
Vigun05g137600.v1.2	2850.11	2912.81	457.624	508.108
Vigun10g127700.v1.2	2711.72	2848.41	496.208	470.337
Vigun06g128100.v1.2	1149.42	1096.86	483.646	482.927
Vigun03g303100.v1.2	951.56	1007.78	495.311	474.834
Vigun09g019100.v1.2	1027.04	979.879	473.776	498.215
Vigun05g129400.v1.2	45.7481	37.5638	448.651	523.396
Vigun03g317100.v1.2	1493.67	1548.7	455.83	518
Vigun05g250400.v1.2	240.177	243.628	471.981	509.906
Vigun11g171800.v1.2	210.441	181.38	480.954	501.813
Vigun01g020000.v1.2	13.7244	27.9046	498.9	490.122
Vigun01g088600.v1.2	1698.4	1724.72	510.565	483.827
Vigun07g068400.v1.2	1155.14	1191.31	499.797	494.618
Vigun04g024966.v1.2	174.986	189.966	534.792	467.639
Vigun08g080300.v1.2	221.878	224.31	472.878	533.288
Vigun08g014500.v1.2	1347.28	1321.17	498.9	509.007
Vigun11g119400.v1.2	117.801	128.79	504.284	504.511
Vigun01g024700.v1.2	3921.75	3685.55	510.565	501.813
Vigun10g168800.v1.2	34.3111	50.4429	489.927	523.396
Vigun09g003600.v1.2	1395.32	1376.98	515.949	506.309
Vigun01g049300.v1.2	215.016	198.552	506.079	521.597
Vigun03g363900.v1.2	179.561	203.918	536.587	491.92
Vigun06g163800.v1.2	2304.56	2326.81	505.181	529.691
Vigun01g214400.v1.2	177.274	188.892	543.765	502.712
Vigun02g068400.v1.2	1107.1	1134.43	524.025	526.094
Vigun03g343500.v1.2	1662.94	1614.17	493.516	556.67
Vigun01g191100.v1.2	125.807	140.596	532.1	518.9
Vigun10g092400.v1.2	1144.85	1217.07	526.717	528.792
Vigun01g159401.v1.2	176.13	142.743	585.041	472.136
Vigun09g136100.v1.2	203.579	200.698	545.56	511.705
Vigun08g061800.v1.2	260.764	220.017	522.23	535.986
Vigun10g128100.v1.2	1086.52	1071.11	506.079	553.972
Vigun04g030200.v1.2	201.292	202.845	535.69	529.691
Vigun06g199300.v1.2	11260.9	10672.4	515.949	553.073
Vigun04g040200.v1.2	219.591	239.335	575.171	494.618
Vigun05g172250.v1.2	12.5807	7.51277	552.738	518
Vigun04g040900.v1.2	1561.15	1521.87	547.354	523.396
Vigun01g096800.v1.2	173.843	172.794	543.765	530.59
Vigun03g183400.v1.2	1353	1337.27	509.668	564.764
Vigun06g012500.v1.2	77.7717	63.3219	551.841	529.691
Vigun05g123300.v1.2	203.579	213.577	558.122	526.094
Vigun11g031300.v1.2	269.914	221.09	556.327	532.389
Vigun08g177400.v1.2	90.3525	88.0067	524.922	571.959
Vigun01g246500.v1.2	1383.88	1454.26	602.987	504.511
Vigun06g192900.v1.2	1507.4	1396.3	529.408	578.254
Vigun05g196100.v1.2	1621.77	1662.47	597.603	511.705
Vigun03g268200.v1.2	237.89	269.386	563.506	552.174
Vigun11g007600.v1.2	242.465	184.599	550.944	565.663
Vigun06g104200.v1.2	42.317	36.4906	550.944	566.563
Vigun09g113200.v1.2	244.752	257.581	557.225	562.066
Vigun01g134100.v1.2	1393.03	1249.27	609.268	510.806
Vigun01g165100.v1.2	40.0296	74.0544	566.198	560.268
Vigun02g062800.v1.2	125.807	150.255	565.301	564.764
Vigun05g174700.v1.2	223.022	199.625	585.938	549.476
Vigun09g026200.v1.2	2044.94	2052.06	567.095	569.261
Vigun11g082600.v1.2	226.453	253.288	557.225	580.052
Vigun09g218200.v1.2	210.441	245.775	576.068	565.663
Vigun10g098500.v1.2	208.154	226.456	571.582	571.059
Vigun01g136800.v1.2	161.262	235.042	548.252	598.038
Vigun07g188000.v1.2	248.183	248.994	549.149	599.837
Vigun03g194500.v1.2	2907.29	2776.5	541.971	607.931
Vigun01g100700.v1.2	277.92	297.291	597.603	558.469
Vigun05g295300.v1.2	249.327	273.679	573.376	582.75
Vigun04g004700.v1.2	1255.78	1253.56	566.198	591.743
Vigun08g193600.v1.2	283.638	292.998	623.625	543.181
Vigun03g014200.v1.2	1303.82	1284.68	570.684	602.535
Vigun01g026600.v1.2	1253.5	1308.29	569.787	604.334
Vigun05g146200.v1.2	1326.69	1294.34	572.479	607.031
Vigun06g145900.v1.2	1871.1	1866.39	648.75	534.188
Vigun11g135100.v1.2	1251.21	1311.51	636.187	547.677
Vigun02g048900.v1.2	112.083	110.545	554.533	631.313
Vigun03g284900.v1.2	1744.15	1872.82	598.501	600.736
Vigun03g321300.v1.2	1338.13	1231.02	635.29	567.462
Vigun02g121800.v1.2	2393.77	2325.74	600.295	603.434
Vigun09g177600.v1.2	1604.61	1715.06	585.938	626.816
Vigun02g160700.v1.2	1394.17	1517.58	640.674	573.757
Vigun01g222500.v1.2	1318.69	1265.36	628.112	586.347
Vigun02g175500.v1.2	168.124	191.039	611.063	604.334
Vigun03g208900.v1.2	229.884	220.017	619.139	600.736
Vigun09g177500.v1.2	2006.05	1946.88	582.349	639.407
Vigun06g132600.v1.2	1726.99	1553	649.647	575.556
Vigun11g104300.v1.2	1326.69	1204.19	647.852	579.153
Vigun08g168800.v1.2	259.62	227.529	600.295	627.716
Vigun01g158100.v1.2	180.705	177.087	616.447	614.226
Vigun02g057000.v1.2	142.963	166.354	589.528	641.205
Vigun04g146600.v1.2	10880	10937.5	604.782	634.011
Vigun11g086900.v1.2	249.327	276.899	588.63	657.393
Vigun05g073100.v1.2	120.089	88.0067	672.977	573.757
Vigun06g059300.v1.2	2607.64	2475.99	665.798	580.952
Vigun08g169000.v1.2	249.327	272.606	580.555	668.184
Vigun09g161600.v1.2	1739.57	1686.08	629.906	624.118
Vigun02g196800.v1.2	253.902	364.906	618.241	638.507
Vigun06g141000.v1.2	1358.72	1405.96	595.809	660.99
Vigun03g011300.v1.2	2987.35	3391.48	584.144	675.379
Vigun08g146800.v1.2	197.86	197.478	655.928	607.031
Vigun11g117000.v1.2	1318.69	1297.56	622.728	642.104
Vigun06g171600.v1.2	1632.06	1724.72	622.728	643.903
Vigun04g130500.v1.2	332.817	295.144	623.625	643.903
Vigun05g245100.v1.2	1383.88	1278.24	605.679	664.587
Vigun04g015700.v1.2	166.98	172.794	579.657	694.264
Vigun07g114800.v1.2	282.494	285.485	639.777	635.809
Vigun09g227400.v1.2	1318.69	1266.44	658.62	628.615
Vigun01g094500.v1.2	268.77	267.24	703.485	592.643
Vigun08g174500.v1.2	0	0	646.058	665.486
Vigun03g433301.v1.2	321.38	306.95	608.371	705.056
Vigun03g420600.v1.2	1554.29	1657.1	665.798	648.4
Vigun07g145600.v1.2	215.016	210.357	635.29	682.573
Vigun09g153400.v1.2	320.237	333.781	675.669	651.097
Vigun03g110200.v1.2	1805.91	1812.72	662.209	671.782
Vigun09g065100.v1.2	3085.71	3045.89	653.236	680.775
Vigun04g084200.v1.2	204.723	224.31	673.874	669.983
Vigun03g017700.v1.2	2033.5	2116.45	670.285	675.379
Vigun05g113200.v1.2	2211.92	2342.91	721.431	629.514
Vigun05g114000.v1.2	1477.66	1634.56	690.923	668.184
Vigun06g129500.v1.2	1969.45	2091.77	703.485	660.091
Vigun08g140800.v1.2	21.7303	32.1976	678.361	688.868
Vigun01g226500.v1.2	1804.76	1866.39	655.928	712.25
Vigun06g042300.v1.2	4378.09	4500.15	694.512	690.667
Vigun06g099800.v1.2	1640.07	1669.98	676.566	714.049
Vigun10g044600.v1.2	258.477	294.071	724.123	668.184
Vigun09g085600.v1.2	1529.13	1572.31	739.377	653.795
Vigun01g024600.v1.2	2352.6	2525.36	684.642	715.848
Vigun03g152300.v1.2	163.549	165.281	742.966	663.688
Vigun05g033400.v1.2	313.374	312.316	728.61	678.976
Vigun09g026700.v1.2	1726.99	1703.25	735.788	675.379
Vigun06g042200.v1.2	234.459	266.167	655.928	756.316
Vigun06g034200.v1.2	305.368	325.195	690.923	722.143
Vigun07g204400.v1.2	1534.85	1455.33	698.101	716.747
Vigun02g045500.v1.2	250.471	292.998	732.199	683.472
Vigun02g085800.v1.2	316.805	284.412	742.966	673.58
Vigun07g115100.v1.2	1468.51	1456.4	711.561	706.854
Vigun07g123700.v1.2	269.914	287.632	697.204	722.143
Vigun06g221500.v1.2	1644.64	1711.84	694.512	744.625
Vigun03g272100.v1.2	261.908	265.093	676.566	766.209
Vigun06g076700.v1.2	247.04	270.46	725.918	727.538
Vigun04g006200.v1.2	155.543	172.794	727.712	727.538
Vigun03g385400.v1.2	2749.46	2747.53	745.658	724.841
Vigun07g072400.v1.2	305.368	306.95	742.966	730.236
Vigun02g072800.v1.2	1718.98	1522.94	760.912	716.747
Vigun03g283300.v1.2	1455.93	1598.07	761.81	719.445
Vigun03g116100.v1.2	1770.45	1731.16	712.458	768.907
Vigun06g156800.v1.2	1553.15	1594.85	746.556	737.431
Vigun02g150600.v1.2	1547.43	1710.76	698.999	798.584
Vigun10g178100.v1.2	293.931	280.119	707.972	803.08
Vigun05g243200.v1.2	2380.04	2551.12	755.529	757.216
Vigun07g117400.v1.2	176.13	165.281	733.096	785.094
Vigun09g169400.v1.2	1942.01	2073.52	760.912	767.108
Vigun07g164000.v1.2	306.512	378.858	730.404	798.584
Vigun11g081200.v1.2	132.669	109.472	768.988	766.209
Vigun04g061600.v1.2	1683.53	1675.35	735.788	805.778
Vigun03g431800.v1.2	1919.13	1928.63	784.242	760.813
Vigun08g221900.v1.2	266.483	308.023	746.556	799.483
Vigun03g260700.v1.2	279.063	299.437	812.956	735.632
Vigun03g129200.v1.2	330.53	343.441	804.88	751.82
Vigun06g077600.v1.2	1756.73	1704.32	768.091	789.591
Vigun09g132800.v1.2	295.075	255.434	775.269	795.886
Vigun04g005800.v1.2	1797.9	2090.7	806.675	765.309
Vigun09g046000.v1.2	1780.74	1633.49	821.929	750.92
Vigun09g140300.v1.2	9467.57	9608.83	801.291	778.799
Vigun02g005800.v1.2	4060.14	3988.2	807.572	780.598
Vigun06g161100.v1.2	9403.52	9999.49	807.572	782.396
Vigun04g090300.v1.2	320.237	314.463	802.188	795.886
Vigun01g223000.v1.2	3960.64	3843.32	773.475	827.361
Vigun01g114100.v1.2	242.465	209.284	824.621	786.893
Vigun07g024500.v1.2	1638.93	1677.49	798.599	814.771
Vigun10g044700.v1.2	44.6044	25.7581	831.799	784.195
Vigun06g069800.v1.2	372.847	372.418	816.545	800.382
Vigun01g235300.v1.2	388.859	398.177	815.648	803.08
Vigun03g398400.v1.2	193.286	217.87	790.523	840.851
Vigun05g178100.v1.2	295.075	309.097	838.08	795.886
Vigun02g079300.v1.2	362.554	406.763	800.394	833.657
Vigun02g098900.v1.2	279.063	333.781	863.205	776.101
Vigun07g148600.v1.2	1849.37	1901.8	795.01	844.448
Vigun08g143600.v1.2	376.278	338.074	844.362	795.886
Vigun09g248900.v1.2	1898.55	1790.18	823.724	821.066
Vigun02g130700.v1.2	1664.09	1674.27	801.291	845.348
Vigun04g116000.v1.2	1724.7	1668.91	882.946	798.584
Vigun08g199500.v1.2	4572.52	4272.62	829.107	854.341
Vigun03g127700.v1.2	153.256	141.669	826.416	858.837
Vigun05g123600.v1.2	396.865	413.202	862.308	833.657
Vigun04g114100.v1.2	245.896	220.017	853.335	848.045
Vigun03g183100.v1.2	3381.93	3162.87	852.437	853.441
Vigun06g205700.v1.2	250.471	227.529	894.611	813.872
Vigun05g211100.v1.2	1915.7	1902.88	864.102	846.247
Vigun03g179100.v1.2	1735	1775.16	840.772	874.125
Vigun11g082400.v1.2	174.986	173.867	820.134	894.809
Vigun03g236600.v1.2	367.128	362.759	866.794	848.945
Vigun07g000600.v1.2	298.506	280.119	799.496	918.191
Vigun05g037000.v1.2	365.985	370.272	858.718	861.535
Vigun01g250800.v1.2	1847.08	1778.38	865	857.039
Vigun03g238200.v1.2	281.351	246.848	821.929	903.802
Vigun07g107500.v1.2	292.788	297.291	888.329	853.441
Vigun05g235500.v1.2	180.705	157.768	866.794	875.924
Vigun05g136000.v1.2	439.182	407.836	876.664	867.83
Vigun08g148000.v1.2	315.662	292.998	870.383	875.025
Vigun04g053000.v1.2	297.363	282.265	894.611	852.542
Vigun01g156500.v1.2	371.703	312.316	911.659	838.153
Vigun03g059100.v1.2	229.884	223.236	901.789	848.045
Vigun03g177900.v1.2	2253.09	2258.12	833.594	921.789
Vigun06g203400.v1.2	1951.16	1946.88	891.021	866.931
Vigun02g093000.v1.2	1787.61	1759.06	889.227	869.629
Vigun07g227300.v1.2	2004.91	1890	943.962	815.67
Vigun07g138600.v1.2	327.099	359.539	825.518	936.177
Vigun08g108700.v1.2	163.549	152.402	898.2	864.233
Vigun02g117800.v1.2	2285.12	2253.83	903.584	860.636
Vigun11g168000.v1.2	370.559	312.316	860.513	924.486
Vigun07g130200.v1.2	322.524	329.488	891.919	907.4
Vigun01g139100.v1.2	6349.83	6372.97	830.005	982.042
Vigun02g073700.v1.2	163.549	111.618	977.162	847.146
Vigun08g078100.v1.2	1896.26	1911.46	923.324	913.695
Vigun03g348900.v1.2	3168.05	3094.19	979.854	860.636
Vigun10g178200.v1.2	431.176	457.205	894.611	952.365
Vigun02g089100.v1.2	449.475	464.718	910.762	965.855
Vigun11g157200.v1.2	193.286	261.874	978.957	898.407
Vigun06g047600.v1.2	43.4607	37.5638	955.627	921.789
Vigun03g276900.v1.2	430.032	469.011	892.816	988.337
Vigun02g113400.v1.2	325.955	276.899	956.524	932.58
Vigun05g249900.v1.2	2009.48	2049.91	898.2	1000.93
Vigun03g406000.v1.2	2011.77	2031.67	937.681	964.955
Vigun11g015600.v1.2	68.6221	80.4939	983.443	920.889
Vigun09g037300.v1.2	3591.22	3663.01	898.2	1008.12
Vigun07g256000.v1.2	245.896	221.09	908.07	1000.93
Vigun03g044100.v1.2	2183.33	2199.09	935.886	973.948
Vigun06g165100.v1.2	2555.03	2628.39	936.784	980.243
Vigun04g018300.v1.2	155.543	127.717	996.903	923.587
Vigun06g002200.v1.2	1991.19	1892.14	993.314	929.882
Vigun03g071400.v1.2	3214.95	3231.56	972.676	952.365
Vigun03g043100.v1.2	448.331	428.228	969.984	958.66
Vigun07g143800.v1.2	2829.52	2697.08	933.195	999.129
Vigun05g146000.v1.2	8526.3	8804.96	939.476	998.23
Vigun02g154800.v1.2	416.308	444.326	934.092	1004.52
Vigun10g111200.v1.2	5535.52	5398.46	949.346	1006.32
Vigun03g131500.v1.2	471.205	470.084	950.243	1007.22
Vigun10g148300.v1.2	285.926	353.1	943.065	1022.51
Vigun10g063000.v1.2	387.715	389.591	937.681	1027.91
Vigun05g101900.v1.2	406.014	419.642	989.725	985.639
Vigun01g093100.v1.2	458.625	479.744	988.827	994.632
Vigun10g128300.v1.2	2209.63	2077.82	1021.13	963.157
Vigun06g161300.v1.2	2011.77	2079.96	1003.18	986.539
Vigun09g155400.v1.2	69.7658	62.2486	1022.03	972.15
Vigun07g174400.v1.2	2195.91	2369.74	955.627	1040.5
Vigun05g150000.v1.2	203.579	217.87	1058.82	949.667
Vigun07g215900.v1.2	188.711	204.991	988.827	1036
Vigun01g117400.v1.2	354.548	347.734	995.108	1030.6
Vigun04g167300.v1.2	2473.83	2631.61	1001.39	1043.19
Vigun06g051200.v1.2	345.398	341.294	998.698	1048.59
Vigun06g054000.v1.2	411.733	419.642	1012.16	1038.7
Vigun08g045000.v1.2	422.026	443.253	1031.9	1022.51
Vigun06g212300.v1.2	141.819	155.622	1042.67	1032.4
Vigun09g032900.v1.2	2035.79	2161.53	1010.36	1072.87
Vigun01g225500.v1.2	99.5021	107.325	1048.95	1051.29
Vigun09g056200.v1.2	2754.03	2731.43	1046.25	1058.48
Vigun03g030000.v1.2	452.906	470.084	1089.33	1030.6
Vigun07g119100.v1.2	2137.58	2229.14	1072.28	1076.47
Vigun09g153100.v1.2	80.0591	60.1021	1041.77	1107.05
Vigun05g256600.v1.2	518.097	543.066	1078.56	1079.17
Vigun01g155800.v1.2	2312.57	2295.69	1070.48	1096.25
Vigun09g063300.v1.2	408.302	379.931	1075.87	1098.05
Vigun07g160000.v1.2	213.872	233.969	1046.25	1131.33
Vigun10g182900.v1.2	373.991	470.084	1083.94	1094.46
Vigun08g213800.v1.2	506.66	451.839	1161.11	1018.91
Vigun08g013300.v1.2	454.05	513.015	1075.87	1109.74
Vigun05g180500.v1.2	2533.3	2448.09	1121.63	1075.57
Vigun04g196800.v1.2	249.327	252.214	1064.2	1134.92
Vigun01g193700.v1.2	2855.82	2904.22	1069.58	1133.13
Vigun05g050900.v1.2	276.776	268.313	1089.33	1116.04
Vigun03g318200.v1.2	261.908	251.141	1116.24	1125.03
Vigun05g238800.v1.2	280.207	262.947	1158.42	1085.46
Vigun05g061900.v1.2	424.313	404.616	1120.73	1125.03
Vigun03g286500.v1.2	476.924	560.238	1162.9	1084.56
Vigun01g009000.v1.2	473.493	426.081	1125.22	1127.73
Vigun05g279500.v1.2	545.546	553.798	1135.98	1118.74
Vigun11g198500.v1.2	531.821	505.502	1154.83	1106.15
Vigun03g414500.v1.2	4764.66	5017.45	1132.4	1149.31
Vigun06g153700.v1.2	512.379	561.311	1189.82	1098.05
Vigun07g006600.v1.2	2278.25	2332.18	1162.01	1135.82
Vigun06g163400.v1.2	487.217	502.282	1172.77	1136.72
Vigun02g192200.v1.2	564.989	591.362	1157.52	1162.8
Vigun10g049300.v1.2	478.067	428.228	1170.08	1169.1
Vigun05g118100.v1.2	2888.99	2683.13	1148.55	1193.38
Vigun05g033900.v1.2	577.57	587.069	1182.64	1166.4
Vigun03g380100.v1.2	558.127	561.311	1178.16	1182.59
Vigun01g253300.v1.2	3179.49	3207.95	1175.47	1205.07
Vigun08g198800.v1.2	547.833	511.941	1256.22	1134.92
Vigun05g072800.v1.2	598.156	561.311	1231.1	1161.9
Vigun04g114300.v1.2	357.979	418.568	1242.76	1175.39
Vigun07g276900.v1.2	488.361	472.231	1195.21	1226.65
Vigun03g127800.v1.2	627.892	536.626	1278.66	1156.51
Vigun05g145700.v1.2	21212.2	22252.8	1225.72	1214.06
Vigun06g151800.v1.2	2412.07	2487.8	1178.16	1263.52
Vigun05g216000.v1.2	2821.51	2908.51	1219.43	1223.06
Vigun01g029000.v1.2	3362.48	3077.01	1233.79	1211.37
Vigun09g171900.v1.2	529.534	508.722	1158.42	1306.69
Vigun04g121000.v1.2	3086.85	3348.55	1223.02	1243.74
Vigun09g216300.v1.2	3085.71	3123.16	1288.53	1180.79
Vigun09g026500.v1.2	537.54	548.432	1372.87	1100.75
Vigun06g193000.v1.2	3074.27	2911.73	1257.12	1221.26
Vigun05g079900.v1.2	408.302	417.495	1267.89	1230.25
Vigun05g126200.v1.2	468.918	526.967	1320.83	1179.89
Vigun11g061500.v1.2	2921.02	3053.4	1232	1268.92
Vigun01g222300.v1.2	3928.62	3948.49	1235.59	1274.32
Vigun01g206200.v1.2	463.199	474.377	1341.47	1184.39
Vigun07g191500.v1.2	3992.66	4025.77	1217.64	1308.49
Vigun03g170000.v1.2	475.78	495.842	1245.46	1286.01
Vigun11g035100.v1.2	2521.86	2571.51	1293.91	1239.24
Vigun11g128300.v1.2	422.026	457.205	1351.34	1187.98
Vigun03g399200.v1.2	611.881	613.9	1272.37	1289.6
Vigun06g194000.v1.2	575.282	619.266	1269.68	1293.2
Vigun07g278900.v1.2	624.461	606.387	1306.47	1271.62
Vigun03g418800.v1.2	383.14	385.298	1318.14	1261.73
Vigun10g076600.v1.2	468.918	448.619	1306.47	1282.41
Vigun04g111500.v1.2	11008.1	10828	1266.09	1332.77
Vigun09g211100.v1.2	3500.87	3108.14	1330.7	1269.82
Vigun05g060800.v1.2	630.18	637.512	1354.93	1258.13
Vigun05g211800.v1.2	328.242	318.756	1297.5	1316.58
Vigun09g193800.v1.2	608.449	602.094	1366.59	1248.24
Vigun05g228300.v1.2	341.967	343.441	1309.16	1309.39
Vigun11g225600.v1.2	623.318	599.948	1246.35	1374.14
Vigun11g221300.v1.2	526.103	619.266	1293.01	1341.76
Vigun03g238000.v1.2	3694.16	3714.53	1317.24	1335.47
Vigun10g011400.v1.2	241.321	225.383	1334.29	1319.28
Vigun11g068500.v1.2	641.617	655.757	1345.95	1315.68
Vigun06g076500.v1.2	562.701	578.483	1299.29	1368.74
Vigun03g318900.v1.2	355.691	341.294	1351.34	1342.66
Vigun10g125800.v1.2	490.648	484.037	1369.28	1329.17
Vigun11g175700.v1.2	3005.65	3040.52	1336.98	1367.84
Vigun03g243800.v1.2	632.467	617.12	1293.91	1420.9
Vigun03g317000.v1.2	667.922	677.222	1314.55	1408.31
Vigun05g204300.v1.2	5965.55	5654.97	1312.75	1413.71
Vigun01g206000.v1.2	331.674	367.052	1363	1364.25
Vigun08g033400.v1.2	571.851	568.824	1321.73	1406.51
Vigun08g192100.v1.2	272.201	239.335	1319.03	1409.21
Vigun11g072400.v1.2	566.133	514.088	1414.15	1321.08
Vigun07g170000.v1.2	3865.71	3925.96	1343.26	1400.22
Vigun11g114400.v1.2	5795.14	6034.9	1352.23	1418.21
Vigun04g113900.v1.2	383.14	400.323	1448.25	1330.97
Vigun08g021000.v1.2	673.641	669.709	1403.38	1391.23
Vigun03g226600.v1.2	595.869	654.684	1439.27	1360.65
Vigun07g030300.v1.2	431.176	376.712	1382.74	1417.31
Vigun01g095200.v1.2	2843.24	2916.03	1402.48	1427.2
Vigun11g033800.v1.2	3912.6	4022.55	1366.59	1473.06
Vigun03g024700.v1.2	4334.63	4631.08	1427.61	1427.2
Vigun05g185100.v1.2	6582.01	6380.48	1479.65	1403.82
Vigun06g160100.v1.2	3133.74	3056.62	1502.08	1384.93
Vigun10g170000.v1.2	9097.01	9403.84	1450.94	1438.89
Vigun06g145500.v1.2	706.808	641.805	1431.2	1473.96
Vigun03g058200.v1.2	420.882	386.371	1522.72	1390.33
Vigun05g203800.v1.2	3363.63	3450.51	1446.45	1467.67
Vigun02g068800.v1.2	503.229	533.406	1471.58	1456.88
Vigun08g166100.v1.2	8764.19	9919	1447.35	1484.75
Vigun11g177600.v1.2	4282.02	4363.84	1582.84	1358.85
Vigun03g226700.v1.2	566.133	565.604	1501.19	1446.08
Vigun03g232100.v1.2	3165.77	3380.74	1470.68	1480.26
Vigun01g155200.v1.2	380.853	364.906	1503.88	1447.88
Vigun09g038900.v1.2	3742.19	3632.96	1482.34	1479.36
Vigun03g187000.v1.2	6254.91	6432	1433.89	1527.92
Vigun08g151600.v1.2	204.723	173.867	1561.31	1411.01
Vigun06g171400.v1.2	574.138	592.435	1533.49	1453.28
Vigun07g241300.v1.2	782.292	654.684	1442.86	1551.3
Vigun08g134700.v1.2	314.518	326.269	1556.82	1453.28
Vigun07g256500.v1.2	4215.69	4484.05	1546.95	1477.56
Vigun01g155100.v1.2	475.78	452.912	1523.62	1500.94
Vigun07g217300.v1.2	3919.47	3525.63	1407.87	1617.85
Vigun09g162400.v1.2	3882.87	4066.55	1493.11	1563.89
Vigun10g126100.v1.2	6101.65	6343.99	1569.38	1515.33
Vigun02g032700.v1.2	578.713	522.674	1521.82	1567.49
Vigun08g063600.v1.2	571.851	564.531	1607.97	1482.96
Vigun06g013300.v1.2	4603.4	4579.57	1499.39	1592.67
Vigun03g237600.v1.2	3537.47	3548.17	1562.2	1547.71
Vigun10g069200.v1.2	314.518	295.144	1552.33	1562.99
Vigun03g245900.v1.2	757.131	740.544	1512.85	1618.75
Vigun06g089300.v1.2	373.991	375.638	1563.1	1572.89
Vigun03g185600.v1.2	752.556	716.932	1580.15	1562.09
Vigun02g162000.v1.2	357.979	426.081	1514.65	1650.23
Vigun03g401300.v1.2	7069.22	7463.4	1572.97	1618.75
Vigun05g097900.v1.2	683.934	713.713	1635.78	1597.17
Vigun02g023200.v1.2	5511.5	5137.66	1660.01	1620.55
Vigun11g112500.v1.2	300.794	309.097	1575.66	1729.37
Vigun09g149300.v1.2	3792.52	3665.16	1546.05	1759.04
Vigun04g118400.v1.2	4152.78	4435.75	1567.59	1741.96
Vigun03g052000.v1.2	784.58	825.331	1595.4	1719.47
Vigun09g052500.v1.2	251.614	218.943	1668.98	1687.1
Vigun01g122900.v1.2	555.839	560.238	1747.95	1618.75
Vigun01g191500.v1.2	747.981	798.5	1564	1809.4
Vigun05g196700.v1.2	814.316	801.719	1645.65	1740.16
Vigun03g351600.v1.2	3522.6	3595.39	1666.29	1722.17
Vigun02g161900.v1.2	632.467	657.904	1731.79	1661.92
Vigun09g101800.v1.2	7238.49	7195.08	1701.29	1703.29
Vigun09g217800.v1.2	526.103	460.425	1739.87	1665.51
Vigun08g214000.v1.2	862.351	720.152	1718.33	1688
Vigun03g412600.v1.2	631.324	674.002	1616.04	1795.91
Vigun07g232000.v1.2	4137.91	3922.74	1610.66	1857.07
Vigun04g090400.v1.2	323.668	305.877	1753.33	1714.98
Vigun11g221200.v1.2	217.303	269.386	1714.74	1801.31
Vigun09g174100.v1.2	866.926	856.455	1789.22	1754.55
Vigun01g028400.v1.2	4102.46	4061.19	1733.59	1817.5
Vigun06g162300.v1.2	279.063	332.708	1719.23	1831.89
Vigun05g295400.v1.2	754.843	809.232	1706.67	1848.97
Vigun07g078900.v1.2	128.095	113.765	1804.48	1759.04
Vigun10g055600.v1.2	683.934	595.655	1799.09	1777.03
Vigun01g195900.v1.2	447.187	427.154	1750.64	1839.98
Vigun11g030700.v1.2	777.717	699.76	1883.44	1728.47
Vigun03g359100.v1.2	686.221	666.49	1864.59	1751.85
Vigun08g036800.v1.2	134.957	123.424	1829.6	1811.2
Vigun07g264800.v1.2	757.131	825.331	1813.45	1836.38
Vigun07g235300.v1.2	906.956	816.745	1850.24	1800.41
Vigun02g170900.v1.2	767.424	639.658	1767.69	1888.54
Vigun03g234700.v1.2	3989.23	3907.71	1795.5	1884.95
Vigun08g012800.v1.2	5156.95	5225.66	1812.55	1875.05
Vigun03g394300.v1.2	687.365	803.866	1882.54	1833.68
Vigun03g117500.v1.2	3964.07	3892.69	1889.72	1844.48
Vigun04g059100.v1.2	704.52	616.047	1934.58	1812.1
Vigun09g082500.v1.2	422.026	333.781	2002.78	1747.35
Vigun09g030600.v1.2	758.274	806.012	1843.06	1919.12
Vigun03g198400.v1.2	905.812	974.513	1855.62	1926.31
Vigun03g190700.v1.2	11743.5	11527.8	1835.88	1952.39
Vigun06g133300.v1.2	5.71851	13.9523	2001.88	1809.4
Vigun03g113900.v1.2	3898.88	3910.93	1892.41	1922.72
Vigun01g211100.v1.2	8081.4	8141.69	1835.88	1987.47
Vigun10g191000.v1.2	607.306	626.779	1996.5	1839.98
Vigun04g008100.v1.2	422.026	411.056	1894.21	1961.39
Vigun03g111900.v1.2	872.645	797.426	1920.23	1939.8
Vigun01g078600.v1.2	34797.1	33585.3	1915.74	1945.2
Vigun06g072000.v1.2	6172.56	6331.11	1907.66	1955.99
Vigun01g204500.v1.2	4583.96	4791	1903.18	1964.98
Vigun08g082300.v1.2	6927.4	7293.82	1933.69	1946.1
Vigun06g189500.v1.2	404.871	437.887	1940.87	1947
Vigun09g200100.v1.2	976.722	910.118	1783.84	2119.66
Vigun03g431700.v1.2	4088.73	4247.93	1981.24	1934.41
Vigun06g206700.v1.2	918.393	931.583	1919.33	2016.24
Vigun03g098400.v1.2	734.257	765.229	1991.11	1967.68
Vigun03g004000.v1.2	432.319	401.396	2017.14	1977.57
Vigun03g448700.v1.2	4880.18	4720.16	1961.5	2043.22
Vigun05g001500.v1.2	874.932	868.261	1979.45	2030.63
Vigun09g245700.v1.2	836.046	931.583	2027.9	1991.96
Vigun08g168500.v1.2	920.68	878.994	1988.42	2048.62
Vigun05g136200.v1.2	489.504	478.67	2144.55	1899.33
Vigun06g017900.v1.2	590.15	607.461	2129.3	1914.62
Vigun02g034200.v1.2	6195.43	5928.64	2027.01	2027.93
Vigun06g104300.v1.2	991.59	935.876	2081.74	1997.36
Vigun04g193700.v1.2	773.143	860.748	2095.2	1992.86
Vigun08g011200.v1.2	4075.01	4306.96	2070.97	2020.74
Vigun05g207200.v1.2	714.814	689.028	2101.48	1991.96
Vigun02g112500.v1.2	958.422	1011	2081.74	2026.14
Vigun05g043100.v1.2	224.166	198.552	2189.42	1952.39
Vigun07g256700.v1.2	4694.9	4721.24	2153.53	1991.06
Vigun10g169800.v1.2	78.9154	64.3951	1939.97	2211.39
Vigun03g009600.v1.2	5116.92	5233.18	2073.67	2080.99
Vigun04g011800.v1.2	793.729	868.261	2149.94	2005.45
Vigun04g050500.v1.2	4627.42	4781.34	2104.17	2058.51
Vigun03g279200.v1.2	648.479	616.047	2072.77	2098.08
Vigun03g059300.v1.2	86.9214	70.8346	2181.34	2050.42
Vigun08g021800.v1.2	7295.68	7647.99	2053.03	2179.92
Vigun03g309200.v1.2	7816.06	7874.45	2149.04	2129.56
Vigun02g157200.v1.2	622.174	601.021	2196.6	2100.78
Vigun08g097300.v1.2	850.914	880.067	2140.96	2156.54
Vigun09g237600.v1.2	696.515	623.559	2107.76	2240.17
Vigun01g219500.v1.2	7388.32	7308.85	2184.93	2170.92
Vigun11g004100.v1.2	616.455	541.992	2261.2	2100.78
Vigun04g061200.v1.2	7101.25	6998.68	2175.06	2188.91
Vigun01g097700.v1.2	900.094	794.207	2194.8	2232.98
Vigun10g041200.v1.2	9074.13	9178.45	2319.53	2110.67
Vigun05g128400.v1.2	1032.76	991.685	2225.31	2207.8
Vigun05g275300.v1.2	702.233	755.57	2230.69	2209.59
Vigun10g071600.v1.2	956.135	926.217	2238.77	2206
Vigun10g146200.v1.2	785.723	804.939	2332.09	2139.45
Vigun10g002900.v1.2	5086.04	5400.6	2263.89	2246.47
Vigun09g012800.v1.2	848.627	848.942	2315.94	2214.09
Vigun04g144300.v1.2	798.304	826.404	2350.04	2187.11
Vigun03g008400.v1.2	1118.54	1072.18	2242.36	2300.42
Vigun03g065000.v1.2	919.536	910.118	2334.78	2212.29
Vigun05g170800.v1.2	828.04	826.404	2352.73	2242.87
Vigun08g008700.v1.2	678.215	685.808	2305.17	2313.91
Vigun05g041400.v1.2	1016.75	1097.94	2291.71	2360.68
Vigun03g445100.v1.2	1109.39	1177.36	2402.08	2251.86
Vigun11g219400.v1.2	1035.05	1047.49	2364.39	2309.42
Vigun11g117900.v1.2	403.727	352.027	2277.35	2399.35
Vigun03g342600.v1.2	1103.67	1049.64	2405.67	2357.08
Vigun03g045100.v1.2	8446.24	8403.56	2371.57	2392.15
Vigun03g229200.v1.2	6543.12	6718.56	2202.88	2576.51
Vigun09g077300.v1.2	1117.4	1067.89	2442.46	2342.69
Vigun07g052100.v1.2	836.046	811.379	2476.55	2324.71
Vigun06g220900.v1.2	5538.95	5597.01	2290.81	2530.65
Vigun10g023000.v1.2	6306.37	6135.78	2440.66	2400.25
Vigun11g113900.v1.2	1092.24	1155.89	2520.52	2342.69
Vigun11g116300.v1.2	5134.08	4933.74	2436.18	2443.41
Vigun09g207300.v1.2	1174.58	1210.63	2452.33	2435.32
Vigun03g235400.v1.2	1154	1038.91	2411.95	2499.17
Vigun09g260200.v1.2	566.133	535.553	2484.63	2429.92
Vigun11g182600.v1.2	971.003	930.51	2453.22	2497.37
Vigun01g216300.v1.2	709.095	828.551	2359.91	2645.76
Vigun10g187300.v1.2	5054.02	5076.48	2508.86	2518.96
Vigun02g124800.v1.2	390.002	309.097	2634.48	2411.94
Vigun09g027700.v1.2	1200.89	1116.18	2582.44	2468.59
Vigun02g075000.v1.2	874.932	840.356	2614.74	2452.41
Vigun07g222400.v1.2	695.371	748.057	2544.75	2531.55
Vigun07g031900.v1.2	200.148	207.138	2535.78	2544.14
Vigun06g030200.v1.2	1033.91	882.213	2420.92	2668.24
Vigun11g189100.v1.2	1135.7	1111.89	2463.1	2633.17
Vigun08g088200.v1.2	1294.67	1244.97	2522.32	2574.71
Vigun06g097100.v1.2	5120.35	5282.55	2536.67	2592.7
Vigun03g270300.v1.2	1109.39	1126.91	2576.16	2555.83
Vigun05g143900.v1.2	395.721	416.422	2413.74	2730.29
Vigun09g265400.v1.2	10681	11255.2	2646.14	2507.26
Vigun06g085800.v1.2	1165.43	1187.02	2654.22	2520.75
Vigun10g173400.v1.2	1180.3	1297.56	2541.16	2658.35
Vigun10g067100.v1.2	1178.01	1298.64	2531.29	2675.44
Vigun05g143700.v1.2	8369.61	8589.24	2589.61	2636.76
Vigun11g147000.v1.2	1237.49	1101.16	2648.84	2579.21
Vigun01g173700.v1.2	728.538	740.544	2557.31	2736.59
Vigun01g117800.v1.2	1188.31	1119.4	2687.42	2619.68
Vigun02g189900.v1.2	887.513	901.532	2674.86	2649.36
Vigun01g109500.v1.2	1224.9	1177.36	2429	2923.64
Vigun02g150200.v1.2	1261.5	1361.96	2711.65	2676.33
Vigun07g175900.v1.2	830.328	882.213	2678.45	2710.51
Vigun03g114800.v1.2	1063.64	994.905	2669.47	2723.1
Vigun07g062100.v1.2	186.423	162.061	2751.13	2657.45
Vigun03g440200.v1.2	1000.74	986.319	2848.04	2593.6
Vigun03g394200.v1.2	788.011	740.544	2787.02	2659.25
Vigun08g030400.v1.2	789.154	780.254	2640.76	2823.82
Vigun09g148500.v1.2	5797.43	5836.35	2644.35	2822.02
Vigun10g187800.v1.2	784.58	857.528	2702.67	2766.26
Vigun08g139900.v1.2	1110.53	1076.47	2805.86	2717.7
Vigun07g288600.v1.2	1311.83	1332.98	2785.23	2739.29
Vigun07g240100.v1.2	1330.13	1395.23	2769.08	2777.06
Vigun08g119400.v1.2	1083.09	1202.04	2859.7	2729.39
Vigun07g281400.v1.2	5805.43	5694.68	2778.95	2820.22
Vigun06g068500.v1.2	1134.55	1104.38	2917.13	2689.82
Vigun08g186100.v1.2	1338.13	1316.88	2885.72	2722.2
Vigun06g049500.v1.2	5562.97	5828.83	2777.15	2855.3
Vigun09g243100.v1.2	5800.86	5702.19	2863.29	2808.53
Vigun11g041800.v1.2	1184.88	1277.17	2849.83	2832.81
Vigun10g172700.v1.2	951.56	911.191	2981.74	2711.41
Vigun10g177500.v1.2	744.55	771.668	2868.68	2838.21
Vigun01g036100.v1.2	5702.5	5971.57	3010.45	2793.24
Vigun03g352900.v1.2	1453.65	1387.72	2747.54	3062.14
Vigun09g153300.v1.2	888.656	901.532	2830.09	2985.7
Vigun05g233900.v1.2	614.168	661.123	2854.32	2963.21
Vigun09g246900.v1.2	7865.24	7978.56	2952.12	2878.68
Vigun05g117000.v1.2	6179.42	6220.57	2900.08	2991.09
Vigun07g038600.v1.2	1105.96	1078.62	2918.03	2974
Vigun01g091900.v1.2	7006.32	7050.19	3009.55	2901.16
Vigun05g089600.v1.2	503.229	492.623	2954.82	2965.91
Vigun11g224400.v1.2	406.014	438.96	2955.71	2969.51
Vigun06g219700.v1.2	15465.1	13990.9	2993.4	2935.33
Vigun08g164800.v1.2	10582.7	10941.8	2889.31	3047.75
Vigun01g096700.v1.2	6148.54	6042.41	3031.98	2957.82
Vigun01g109200.v1.2	864.639	689.028	2950.33	3039.65
Vigun02g169700.v1.2	673.641	674.002	2939.56	3072.93
Vigun05g024400.v1.2	823.465	737.324	2975.45	3054.94
Vigun07g261200.v1.2	1513.12	1507.92	3040.06	3002.78
Vigun03g412400.v1.2	1524.55	1311.51	2929.69	3116.99
Vigun01g251400.v1.2	7617.06	7991.44	2931.49	3129.58
Vigun04g018900.v1.2	1371.3	1287.9	3077.75	3051.34
Vigun10g164800.v1.2	50949.6	51273.5	3143.25	2988.39
Vigun01g102300.v1.2	8019.64	8134.18	3009.55	3133.18
Vigun05g185700.v1.2	1070.51	1104.38	3115.43	3065.73
Vigun01g062600.v1.2	1494.82	1515.43	3023.91	3166.46
Vigun05g000200.v1.2	1324.41	1251.41	2918.92	3294.16
Vigun04g123100.v1.2	7269.37	7310.99	3063.39	3164.66
Vigun06g089700.v1.2	1189.45	1158.04	3273.36	3001.88
Vigun04g198200.v1.2	642.761	598.875	3103.77	3203.33
Vigun03g016600.v1.2	1413.62	1460.7	3124.41	3194.33
Vigun08g171800.v1.2	9477.86	9892.17	3107.36	3254.59
Vigun11g105600.v1.2	1437.63	1327.61	3224.9	3139.48
Vigun11g048000.v1.2	1340.42	1369.47	3248.23	3121.49
Vigun01g037900.v1.2	1563.44	1565.87	3197.09	3185.34
Vigun10g079900.v1.2	7143.56	7224.06	3211.45	3217.72
Vigun11g157900.v1.2	7463.8	7429.05	3268.87	3212.32
Vigun02g148800.v1.2	8306.71	8821.06	3333.48	3323.83
Vigun05g248800.v1.2	1459.36	1458.55	3340.66	3358.01
Vigun05g072200.v1.2	1407.9	1325.47	3416.93	3296.86
Vigun03g245800.v1.2	1119.68	1260	3388.21	3398.48
Vigun02g105800.v1.2	1269.51	1272.88	3381.93	3472.22
Vigun08g171500.v1.2	809.741	871.481	3478.84	3445.24
Vigun05g181100.v1.2	1439.92	1507.92	3406.16	3523.48
Vigun10g011300.v1.2	9931.91	10360.1	3378.34	3565.75
Vigun10g013100.v1.2	8779.06	8736.27	3365.78	3590.03
Vigun03g305700.v1.2	1318.69	1329.76	3587.42	3376.89
Vigun07g214000.v1.2	8465.68	8668.66	3300.28	3670.97
Vigun03g038000.v1.2	1353	1376.98	3513.84	3460.53
Vigun04g178300.v1.2	1621.77	1641	3537.17	3495.6
Vigun05g163900.v1.2	1620.63	1521.87	3647.53	3424.56
Vigun03g126400.v1.2	7053.21	7116.73	3650.23	3422.76
Vigun01g156300.v1.2	11599.4	11083.5	3484.23	3592.73
Vigun09g113800.v1.2	558.127	618.193	3579.34	3502.8
Vigun09g108700.v1.2	1564.58	1642.08	3588.31	3508.19
Vigun11g099900.v1.2	705.664	603.168	3617.92	3527.08
Vigun05g223400.v1.2	9401.23	9956.56	3363.99	3794.17
Vigun03g383000.v1.2	345.398	347.734	3624.2	3545.06
Vigun09g247500.v1.2	890.944	909.045	3569.47	3602.62
Vigun03g073100.v1.2	9058.12	9126.94	3619.72	3606.22
Vigun11g160700.v1.2	7719.99	7598.63	3776.75	3619.71
Vigun09g024700.v1.2	1423.91	1528.31	3548.83	3848.13
Vigun10g056700.v1.2	1915.7	1696.81	3866.48	3560.35
Vigun09g075800.v1.2	1144.85	1087.2	3709.45	3732.12
Vigun08g083800.v1.2	1397.6	1375.91	3650.23	3870.61
Vigun07g240000.v1.2	1346.14	1279.32	3758.8	3777.98
Vigun07g250400.v1.2	8817.94	7976.41	3826.1	3713.23
Vigun09g110600.v1.2	729.682	681.515	3954.41	3653.88
Vigun04g051400.v1.2	1546.29	1648.52	3722.01	3892.2
Vigun11g007200.v1.2	2186.76	1624.9	4077.34	3562.15
Vigun10g200300.v1.2	1172.29	1192.38	3764.18	3938.06
Vigun11g031000.v1.2	16631.7	16208.3	3999.28	3830.14
Vigun07g007800.v1.2	12490.4	11731.7	3970.56	3923.67
Vigun04g141200.v1.2	35.4548	60.1021	3740.85	4161.99
Vigun04g040300.v1.2	717.101	698.687	4096.19	3901.19
Vigun05g051500.v1.2	1779.6	1613.1	4061.19	3955.15
Vigun02g191400.v1.2	857.777	818.891	3991.2	4051.37
Vigun08g214300.v1.2	1198.6	1298.64	4100.67	3948.85
Vigun01g109800.v1.2	8831.67	8907.99	4011.84	4143.1
Vigun03g193600.v1.2	767.424	745.91	4205.66	3987.52
Vigun09g266100.v1.2	2006.05	1920.05	4215.53	4093.64
Vigun01g086500.v1.2	10960.1	10562.9	4314.23	4044.18
Vigun03g314600.v1.2	9296.01	9297.58	4220.91	4295.09
Vigun07g125400.v1.2	15810.5	16228.6	4133.87	4459.66
Vigun06g009200.v1.2	2157.02	2075.67	4325	4336.45
Vigun02g149300.v1.2	753.7	755.57	4409.34	4255.52
Vigun06g163900.v1.2	1857.37	1868.53	4432.67	4268.11
Vigun03g435200.v1.2	2106.7	2118.6	4402.17	4356.24
Vigun02g069300.v1.2	761.706	828.551	4214.63	4626.03
Vigun09g010800.v1.2	1282.09	1386.64	4336.66	4690.78
Vigun02g091800.v1.2	9450.41	8890.82	4384.22	4649.41
Vigun07g118400.v1.2	822.322	826.404	4514.33	4600.85
Vigun08g210100.v1.2	10739.4	10629.5	4540.35	4581.06
Vigun10g187400.v1.2	10086.3	10218.4	4613.93	4545.09
Vigun05g143400.v1.2	41907.5	42568.4	4522.4	4647.61
Vigun05g221200.v1.2	2233.65	2073.52	4380.63	4804.09
Vigun03g433500.v1.2	1072.79	1117.26	4764.68	4509.12
Vigun05g193100.v1.2	881.794	866.114	4642.64	4658.4
Vigun10g141500.v1.2	1660.66	1562.66	4538.56	4779.81
Vigun01g068000.v1.2	10864	10707.8	4688.41	4680.89
Vigun05g009000.v1.2	717.101	759.863	4766.47	4721.36
Vigun09g049900.v1.2	1704.12	1835.26	4884.02	4750.13
Vigun11g173600.v1.2	1626.34	1751.55	4811.34	4886.83
Vigun09g037600.v1.2	1709.83	1623.83	4789.8	4988.45
Vigun08g011600.v1.2	9882.73	10053.2	5004.26	4869.74
Vigun04g095100.v1.2	11760.7	12083.7	4905.55	5049.6
Vigun04g002800.v1.2	434.607	407.836	5109.24	4887.73
Vigun10g160500.v1.2	2229.08	2123.97	4996.18	5031.62
Vigun03g087900.v1.2	2460.1	2517.85	5156.8	4911.11
Vigun03g205200.v1.2	11391.3	11497.8	5112.83	5001.04
Vigun04g149300.v1.2	1395.32	1342.64	4940.55	5305.9
Vigun09g121100.v1.2	2008.34	1986.59	5086.81	5169.21
Vigun05g042400.v1.2	2366.32	2310.71	4914.53	5409.33
Vigun06g203200.v1.2	2031.21	1855.65	5073.35	5251.95
Vigun02g049600.v1.2	1039.63	1034.62	5406.25	5099.06
Vigun05g114600.v1.2	1588.6	1691.45	5319.21	5225.87
Vigun03g265400.v1.2	2414.36	2427.7	5301.26	5364.36
Vigun09g132000.v1.2	322.524	352.027	5323.7	5509.15
Vigun09g161300.v1.2	12175.9	11812.2	5162.18	5732.18
Vigun07g000500.v1.2	1914.56	1937.22	5339.85	5577.5
Vigun06g121700.v1.2	2458.96	2592.98	5568.66	5367.96
[truncated: 108 more rows]
