# Supplementary material for: Genomic analysis of a spontaneous unifoliate mutant reveals gene candidates associated with compound leaf development in Vigna unguiculata [L] Walp
Source: Sci Rep. 2024 May 9;14:10654. doi: 10.1038/s41598-024-61062-x (PMC11082238; doi:10.1038/s41598-024-61062-x)
Supplement: Supplementary file 3 — Supplementary Information 3. [file 41598_2024_61062_MOESM3_ESM.xlsx]

## Sheet: Sheet1
Table S6 Genes with significant isoform switches in UCL mutant genome
Gene ID	Condition_1	Condition_2	Gene switch q value	Switch Consequences (True/False)	Switch Rank (based on q value)	Significant differential expression in condition_2
Vigun01g137000.v1.2	Wildtype	Mutant	1.08389e-106	TRUE	1	NS
Vigun07g079200.v1.2	Wildtype	Mutant	1.90752e-105	TRUE	2	NS
Vigun05g003300.v1.2	Wildtype	Mutant	1.7228e-66	TRUE	3	NS
Vigun10g153300.v1.2	Wildtype	Mutant	2.31999e-64	TRUE	4	Down-regulated
Vigun06g064700.v1.2	Wildtype	Mutant	3.35464e-63	TRUE	5	NS
Vigun01g236400.v1.2	Wildtype	Mutant	2.46731e-45	TRUE	6	NS
Vigun05g193100.v1.2	Wildtype	Mutant	1.41961e-43	TRUE	7	Down-regulated
Vigun05g041400.v1.2	Wildtype	Mutant	1.81297e-40	TRUE	8	Down-regulated
Vigun02g187500.v1.2	Wildtype	Mutant	3.41309e-39	TRUE	9	NS
Vigun01g248200.v1.2	Wildtype	Mutant	1.09719e-37	TRUE	10	NS
Vigun10g050700.v1.2	Wildtype	Mutant	2.61412e-35	TRUE	11	NS
Vigun10g064000.v1.2	Wildtype	Mutant	2.41635e-33	TRUE	12	NS
Vigun01g030800.v1.2	Wildtype	Mutant	4.81449e-33	TRUE	13	NS
Vigun09g100400.v1.2	Wildtype	Mutant	2.0209e-32	TRUE	14	NS
Vigun07g174300.v1.2	Wildtype	Mutant	5.5119e-32	TRUE	15	NS
Vigun08g179700.v1.2	Wildtype	Mutant	6.68935e-32	TRUE	16	NS
Vigun11g061400.v1.2	Wildtype	Mutant	3.73296e-31	TRUE	17	NS
MSTRG.9161	Wildtype	Mutant	4.34391e-31	TRUE	18	NS
Vigun02g081300.v1.2	Wildtype	Mutant	1.82624e-30	TRUE	19	NS
Vigun06g220000.v1.2	Wildtype	Mutant	1.75405e-28	TRUE	20	Up-regulated
Vigun03g218500.v1.2	Wildtype	Mutant	7.13736e-28	TRUE	21	NS
Vigun07g069300.v1.2	Wildtype	Mutant	1.05259e-26	TRUE	22	NS
Vigun08g063600.v1.2	Wildtype	Mutant	1.48754e-26	TRUE	23	Down-regulated
Vigun02g126900.v1.2	Wildtype	Mutant	2.23815e-26	TRUE	24	NS
Vigun07g205400.v1.2	Wildtype	Mutant	8.61258e-26	TRUE	25	NS
Vigun01g160900.v1.2	Wildtype	Mutant	2.00782e-25	TRUE	26	NS
Vigun03g375900.v1.2	Wildtype	Mutant	1.20551e-24	TRUE	27	NS
Vigun08g047200.v1.2	Wildtype	Mutant	5.27841e-24	TRUE	28	NS
Vigun03g423300.v1.2	Wildtype	Mutant	1.32317e-23	TRUE	29	NS
Vigun05g014800.v1.2	Wildtype	Mutant	5.25831e-23	TRUE	30	NS
Vigun03g373300.v1.2	Wildtype	Mutant	7.58797e-23	TRUE	31	NS
Vigun05g173000.v1.2	Wildtype	Mutant	9.14114e-23	TRUE	32	NS
Vigun06g076200.v1.2	Wildtype	Mutant	2.74746e-22	TRUE	33	NS
Vigun06g145900.v1.2	Wildtype	Mutant	3.10596e-22	TRUE	34	Up-regulated
Vigun01g049000.v1.2	Wildtype	Mutant	3.13893e-22	TRUE	35	NS
MSTRG.192	Wildtype	Mutant	6.70964e-22	TRUE	36	NS
Vigun07g047400.v1.2	Wildtype	Mutant	1.13028e-21	TRUE	37	NS
Vigun09g273700.v1.2	Wildtype	Mutant	1.22285e-21	TRUE	38	NS
Vigun05g009000.v1.2	Wildtype	Mutant	2.70349e-21	TRUE	39	Down-regulated
Vigun10g145300.v1.2	Wildtype	Mutant	4.56728e-21	TRUE	40	NS
Vigun04g006100.v1.2	Wildtype	Mutant	1.32668e-20	TRUE	41	NS
Vigun09g219000.v1.2	Wildtype	Mutant	2.70678e-20	TRUE	42	NS
Vigun03g019200.v1.2	Wildtype	Mutant	1.08768e-19	TRUE	43	NS
Vigun08g134500.v1.2	Wildtype	Mutant	2.57858e-19	TRUE	44	NS
Vigun11g130900.v1.2	Wildtype	Mutant	3.79304e-19	TRUE	45	NS
Vigun03g164033.v1.2	Wildtype	Mutant	7.17072e-19	TRUE	46	NS
Vigun03g440800.v1.2	Wildtype	Mutant	1.50844e-18	TRUE	47	NS
Vigun09g262900.v1.2	Wildtype	Mutant	1.50844e-18	TRUE	48	NS
Vigun01g246500.v1.2	Wildtype	Mutant	4.81376e-18	TRUE	49	Up-regulated
Vigun03g166400.v1.2	Wildtype	Mutant	2.1387e-17	TRUE	50	NS
Vigun04g057300.v1.2	Wildtype	Mutant	2.9696e-17	TRUE	51	NS
Vigun01g214500.v1.2	Wildtype	Mutant	4.14688e-17	TRUE	52	NS
Vigun01g007500.v1.2	Wildtype	Mutant	5.5576e-17	TRUE	53	NS
Vigun09g183500.v1.2	Wildtype	Mutant	1.18171e-16	TRUE	54	NS
Vigun07g049500.v1.2	Wildtype	Mutant	1.53009e-16	TRUE	55	NS
Vigun07g179700.v1.2	Wildtype	Mutant	3.53945e-16	TRUE	56	NS
Vigun07g236500.v1.2	Wildtype	Mutant	6.08563e-16	TRUE	57	NS
Vigun09g019700.v1.2	Wildtype	Mutant	9.60541e-16	TRUE	58	NS
Vigun11g085100.v1.2	Wildtype	Mutant	1.02183e-15	TRUE	59	NS
Vigun11g190700.v1.2	Wildtype	Mutant	1.66846e-15	TRUE	60	NS
Vigun01g181900.v1.2	Wildtype	Mutant	1.90927e-15	TRUE	61	NS
Vigun09g214100.v1.2	Wildtype	Mutant	8.69337e-15	TRUE	62	NS
Vigun09g180700.v1.2	Wildtype	Mutant	1.0717e-14	TRUE	63	NS
Vigun11g202100.v1.2	Wildtype	Mutant	1.28068e-14	TRUE	64	NS
Vigun10g147200.v1.2	Wildtype	Mutant	1.85245e-14	TRUE	65	NS
Vigun05g286600.v1.2	Wildtype	Mutant	2.44019e-14	TRUE	66	NS
Vigun05g002400.v1.2	Wildtype	Mutant	5.95093e-14	TRUE	67	NS
Vigun07g278500.v1.2	Wildtype	Mutant	1.23709e-13	TRUE	68	NS
Vigun11g143100.v1.2	Wildtype	Mutant	2.02799e-13	TRUE	69	NS
Vigun07g120500.v1.2	Wildtype	Mutant	2.06561e-12	TRUE	70	NS
Vigun04g111800.v1.2	Wildtype	Mutant	2.16596e-12	TRUE	71	NS
Vigun01g053700.v1.2	Wildtype	Mutant	2.7503e-12	TRUE	72	NS
Vigun09g223200.v1.2	Wildtype	Mutant	4.1412e-12	TRUE	73	NS
Vigun06g227100.v1.2	Wildtype	Mutant	4.54954e-12	TRUE	74	NS
Vigun03g150050.v1.2	Wildtype	Mutant	5.44466e-12	TRUE	75	NS
Vigun09g244600.v1.2	Wildtype	Mutant	5.56726e-12	TRUE	76	NS
Vigun04g130800.v1.2	Wildtype	Mutant	5.64923e-12	TRUE	77	NS
Vigun06g176000.v1.2	Wildtype	Mutant	7.8153e-12	TRUE	78	NS
Vigun09g127100.v1.2	Wildtype	Mutant	8.89266e-12	TRUE	79	NS
Vigun08g011200.v1.2	Wildtype	Mutant	9.08411e-12	TRUE	80	Up-regulated
Vigun08g106300.v1.2	Wildtype	Mutant	1.09903e-11	TRUE	81	NS
Vigun11g055700.v1.2	Wildtype	Mutant	1.60486e-11	TRUE	82	NS
Vigun05g091700.v1.2	Wildtype	Mutant	1.90424e-11	TRUE	83	NS
Vigun09g186600.v1.2	Wildtype	Mutant	1.97848e-11	TRUE	84	NS
Vigun11g169900.v1.2	Wildtype	Mutant	2.97025e-11	TRUE	85	NS
Vigun03g422800.v1.2	Wildtype	Mutant	6.07946e-11	TRUE	86	NS
Vigun06g133700.v1.2	Wildtype	Mutant	1.1387e-10	TRUE	87	NS
Vigun01g064500.v1.2	Wildtype	Mutant	2.68124e-10	TRUE	88	NS
Vigun01g081700.v1.2	Wildtype	Mutant	2.91594e-10	TRUE	89	NS
Vigun05g063200.v1.2	Wildtype	Mutant	2.99368e-10	TRUE	90	NS
Vigun01g133000.v1.2	Wildtype	Mutant	5.17207e-10	TRUE	91	NS
Vigun09g235900.v1.2	Wildtype	Mutant	5.5535e-10	TRUE	92	NS
Vigun02g110900.v1.2	Wildtype	Mutant	7.44111e-10	TRUE	93	NS
Vigun06g068700.v1.2	Wildtype	Mutant	1.02131e-09	TRUE	94	NS
Vigun06g235400.v1.2	Wildtype	Mutant	1.04151e-09	TRUE	95	NS
Vigun03g436300.v1.2	Wildtype	Mutant	1.33568e-09	TRUE	96	NS
Vigun07g032500.v1.2	Wildtype	Mutant	1.6349e-09	TRUE	97	NS
Vigun07g278400.v1.2	Wildtype	Mutant	1.86154e-09	TRUE	98	NS
Vigun11g166400.v1.2	Wildtype	Mutant	2.91164e-09	TRUE	99	NS
Vigun11g165400.v1.2	Wildtype	Mutant	3.17812e-09	TRUE	100	NS
Vigun04g200400.v1.2	Wildtype	Mutant	4.00084e-09	TRUE	101	NS
Vigun05g142650.v1.2	Wildtype	Mutant	4.2315e-09	TRUE	102	NS
Vigun07g058700.v1.2	Wildtype	Mutant	6.57365e-09	TRUE	103	NS
Vigun03g431000.v1.2	Wildtype	Mutant	6.9004e-09	TRUE	104	NS
Vigun02g013500.v1.2	Wildtype	Mutant	7.55587e-09	TRUE	105	NS
Vigun11g216700.v1.2	Wildtype	Mutant	9.91284e-09	TRUE	106	NS
Vigun04g037900.v1.2	Wildtype	Mutant	1.07141e-08	TRUE	107	NS
Vigun07g231400.v1.2	Wildtype	Mutant	1.13716e-08	TRUE	108	NS
Vigun08g130800.v1.2	Wildtype	Mutant	1.21928e-08	TRUE	109	NS
Vigun01g116700.v1.2	Wildtype	Mutant	1.69578e-08	TRUE	110	NS
Vigun10g148400.v1.2	Wildtype	Mutant	1.72596e-08	TRUE	111	NS
Vigun07g208800.v1.2	Wildtype	Mutant	3.02176e-08	TRUE	112	NS
Vigun03g085800.v1.2	Wildtype	Mutant	3.97619e-08	TRUE	113	Up-regulated
Vigun10g072200.v1.2	Wildtype	Mutant	4.7286e-08	TRUE	114	NS
Vigun01g255000.v1.2	Wildtype	Mutant	4.73477e-08	TRUE	115	NS
Vigun03g422600.v1.2	Wildtype	Mutant	4.7512e-08	TRUE	116	NS
Vigun03g313700.v1.2	Wildtype	Mutant	5.87389e-08	TRUE	117	NS
MSTRG.2710	Wildtype	Mutant	6.83887e-08	TRUE	118	NS
Vigun02g194500.v1.2	Wildtype	Mutant	7.01405e-08	TRUE	119	NS
Vigun01g234400.v1.2	Wildtype	Mutant	8.77612e-08	TRUE	120	NS
Vigun07g122400.v1.2	Wildtype	Mutant	9.13051e-08	TRUE	121	NS
Vigun09g054800.v1.2	Wildtype	Mutant	9.60954e-08	TRUE	122	NS
Vigun11g007800.v1.2	Wildtype	Mutant	1.09789e-07	TRUE	123	NS
Vigun05g060800.v1.2	Wildtype	Mutant	1.11533e-07	TRUE	124	Down-regulated
Vigun03g285700.v1.2	Wildtype	Mutant	1.2996e-07	TRUE	125	Up-regulated
Vigun03g059200.v1.2	Wildtype	Mutant	1.39058e-07	TRUE	126	NS
Vigun04g066100.v1.2	Wildtype	Mutant	1.58813e-07	TRUE	127	NS
Vigun05g046600.v1.2	Wildtype	Mutant	1.75111e-07	TRUE	128	NS
Vigun05g291300.v1.2	Wildtype	Mutant	4.22383e-07	TRUE	129	NS
Vigun10g130400.v1.2	Wildtype	Mutant	4.60798e-07	TRUE	130	NS
Vigun04g000100.v1.2	Wildtype	Mutant	5.42779e-07	TRUE	131	NS
Vigun06g041700.v1.2	Wildtype	Mutant	6.91576e-07	TRUE	132	NS
Vigun03g041800.v1.2	Wildtype	Mutant	7.52785e-07	TRUE	133	NS
Vigun07g079300.v1.2	Wildtype	Mutant	7.80589e-07	TRUE	134	NS
Vigun09g014400.v1.2	Wildtype	Mutant	9.63509e-07	TRUE	135	NS
Vigun11g030700.v1.2	Wildtype	Mutant	1.00989e-06	TRUE	136	Down-regulated
Vigun10g047700.v1.2	Wildtype	Mutant	1.07173e-06	TRUE	137	NS
Vigun04g013800.v1.2	Wildtype	Mutant	1.17984e-06	TRUE	138	NS
Vigun01g004600.v1.2	Wildtype	Mutant	1.36883e-06	TRUE	139	NS
Vigun04g038200.v1.2	Wildtype	Mutant	1.4366e-06	TRUE	140	NS
Vigun05g023200.v1.2	Wildtype	Mutant	1.72842e-06	TRUE	141	NS
Vigun07g088300.v1.2	Wildtype	Mutant	1.72842e-06	TRUE	142	NS
Vigun08g184500.v1.2	Wildtype	Mutant	1.77593e-06	TRUE	143	NS
Vigun10g170000.v1.2	Wildtype	Mutant	1.8527e-06	TRUE	144	Up-regulated
Vigun04g195600.v1.2	Wildtype	Mutant	1.87926e-06	TRUE	145	NS
Vigun10g052700.v1.2	Wildtype	Mutant	2.0911e-06	TRUE	146	Down-regulated
Vigun03g359100.v1.2	Wildtype	Mutant	2.20551e-06	TRUE	147	Down-regulated
Vigun04g085900.v1.2	Wildtype	Mutant	2.20774e-06	TRUE	148	NS
Vigun10g200000.v1.2	Wildtype	Mutant	2.39083e-06	TRUE	149	NS
Vigun05g097100.v1.2	Wildtype	Mutant	2.64412e-06	TRUE	150	NS
Vigun07g198600.v1.2	Wildtype	Mutant	4.80551e-06	TRUE	151	NS
Vigun03g060200.v1.2	Wildtype	Mutant	6.1504e-06	TRUE	152	NS
Vigun02g166200.v1.2	Wildtype	Mutant	6.35463e-06	TRUE	153	NS
Vigun05g276500.v1.2	Wildtype	Mutant	6.63534e-06	TRUE	154	NS
Vigun01g210500.v1.2	Wildtype	Mutant	7.99044e-06	TRUE	155	NS
Vigun08g053100.v1.2	Wildtype	Mutant	1.12928e-05	TRUE	156	NS
Vigun09g158500.v1.2	Wildtype	Mutant	1.32733e-05	TRUE	157	NS
Vigun01g078600.v1.2	Wildtype	Mutant	1.57128e-05	TRUE	158	Up-regulated
Vigun03g327900.v1.2	Wildtype	Mutant	1.72434e-05	TRUE	159	NS
Vigun10g126500.v1.2	Wildtype	Mutant	1.74514e-05	TRUE	160	NS
Vigun04g002300.v1.2	Wildtype	Mutant	2.02361e-05	TRUE	161	NS
MSTRG.12003	Wildtype	Mutant	2.02817e-05	TRUE	162	NS
Vigun03g280700.v1.2	Wildtype	Mutant	2.08753e-05	TRUE	163	NS
Vigun06g077600.v1.2	Wildtype	Mutant	2.16691e-05	TRUE	164	Up-regulated
Vigun07g145500.v1.2	Wildtype	Mutant	2.60848e-05	TRUE	165	NS
Vigun02g068400.v1.2	Wildtype	Mutant	3.11555e-05	TRUE	166	Up-regulated
Vigun07g088900.v1.2	Wildtype	Mutant	3.15293e-05	TRUE	167	NS
Vigun03g155400.v1.2	Wildtype	Mutant	4.26723e-05	TRUE	168	NS
Vigun10g111200.v1.2	Wildtype	Mutant	4.93299e-05	TRUE	169	Up-regulated
Vigun09g123500.v1.2	Wildtype	Mutant	4.93616e-05	TRUE	170	NS
Vigun07g282000.v1.2	Wildtype	Mutant	5.33191e-05	TRUE	171	NS
Vigun02g064800.v1.2	Wildtype	Mutant	5.33539e-05	TRUE	172	NS
Vigun08g108100.v1.2	Wildtype	Mutant	6.16913e-05	TRUE	173	NS
Vigun03g193400.v1.2	Wildtype	Mutant	6.78981e-05	TRUE	174	NS
Vigun09g126100.v1.2	Wildtype	Mutant	6.78981e-05	TRUE	175	NS
Vigun02g068700.v1.2	Wildtype	Mutant	8.13363e-05	TRUE	176	NS
Vigun03g429600.v1.2	Wildtype	Mutant	8.16443e-05	TRUE	177	NS
Vigun07g010700.v1.2	Wildtype	Mutant	0.000105494	TRUE	178	NS
Vigun06g239100.v1.2	Wildtype	Mutant	0.000118792	TRUE	179	NS
Vigun04g002700.v1.2	Wildtype	Mutant	0.000129261	TRUE	180	NS
Vigun06g212300.v1.2	Wildtype	Mutant	0.000142206	TRUE	181	Down-regulated
Vigun07g079900.v1.2	Wildtype	Mutant	0.000142206	TRUE	182	NS
Vigun05g119900.v1.2	Wildtype	Mutant	0.000144735	TRUE	183	NS
Vigun07g200700.v1.2	Wildtype	Mutant	0.000155494	TRUE	184	NS
Vigun07g131300.v1.2	Wildtype	Mutant	0.000158619	TRUE	185	NS
Vigun05g079500.v1.2	Wildtype	Mutant	0.000179223	TRUE	186	NS
Vigun03g151200.v1.2	Wildtype	Mutant	0.000183853	TRUE	187	NS
Vigun02g002100.v1.2	Wildtype	Mutant	0.000196266	TRUE	188	NS
Vigun03g038600.v1.2	Wildtype	Mutant	0.000232692	TRUE	189	NS
Vigun02g002300.v1.2	Wildtype	Mutant	0.000259067	TRUE	190	NS
Vigun11g167300.v1.2	Wildtype	Mutant	0.00028477	TRUE	191	NS
Vigun01g230200.v1.2	Wildtype	Mutant	0.000312159	TRUE	192	NS
Vigun03g316700.v1.2	Wildtype	Mutant	0.000385396	TRUE	193	NS
Vigun03g061000.v1.2	Wildtype	Mutant	0.000398947	TRUE	194	NS
Vigun11g179900.v1.2	Wildtype	Mutant	0.000457169	TRUE	195	NS
Vigun06g194700.v1.2	Wildtype	Mutant	0.000529737	TRUE	196	NS
Vigun05g027700.v1.2	Wildtype	Mutant	0.000645893	TRUE	197	Up-regulated
Vigun05g115350.v1.2	Wildtype	Mutant	0.000780358	TRUE	198	NS
Vigun08g170600.v1.2	Wildtype	Mutant	0.000821014	TRUE	199	NS
Vigun01g226500.v1.2	Wildtype	Mutant	0.000830161	TRUE	200	Up-regulated
Vigun03g100400.v1.2	Wildtype	Mutant	0.000846435	TRUE	201	NS
Vigun05g152000.v1.2	Wildtype	Mutant	0.00086633	TRUE	202	NS
Vigun05g128600.v1.2	Wildtype	Mutant	0.00108592	TRUE	203	NS
Vigun03g369800.v1.2	Wildtype	Mutant	0.00112025	TRUE	204	NS
Vigun02g110700.v1.2	Wildtype	Mutant	0.00113348	TRUE	205	NS
Vigun03g360400.v1.2	Wildtype	Mutant	0.00116956	TRUE	206	NS
Vigun01g211900.v1.2	Wildtype	Mutant	0.00130015	TRUE	207	NS
Vigun03g109900.v1.2	Wildtype	Mutant	0.00133712	TRUE	208	NS
Vigun09g050800.v1.2	Wildtype	Mutant	0.00135497	TRUE	209	NS
Vigun06g221900.v1.2	Wildtype	Mutant	0.00150278	TRUE	210	NS
Vigun02g173600.v1.2	Wildtype	Mutant	0.00178707	TRUE	211	NS
Vigun11g219400.v1.2	Wildtype	Mutant	0.00184097	TRUE	212	Down-regulated
Vigun07g093800.v1.2	Wildtype	Mutant	0.00186022	TRUE	213	NS
Vigun08g008300.v1.2	Wildtype	Mutant	0.00186235	TRUE	214	NS
Vigun05g054200.v1.2	Wildtype	Mutant	0.00192833	TRUE	215	NS
Vigun09g254300.v1.2	Wildtype	Mutant	0.0021239	TRUE	216	NS
Vigun08g161900.v1.2	Wildtype	Mutant	0.00218617	TRUE	217	NS
Vigun11g168100.v1.2	Wildtype	Mutant	0.00218666	TRUE	218	NS
Vigun03g423000.v1.2	Wildtype	Mutant	0.00237886	TRUE	219	NS
Vigun10g178700.v1.2	Wildtype	Mutant	0.00241959	TRUE	220	NS
Vigun03g045200.v1.2	Wildtype	Mutant	0.00242851	TRUE	221	NS
Vigun02g035700.v1.2	Wildtype	Mutant	0.00269853	TRUE	222	NS
Vigun06g151000.v1.2	Wildtype	Mutant	0.00270107	TRUE	223	NS
Vigun10g125800.v1.2	Wildtype	Mutant	0.00294505	TRUE	224	Down-regulated
Vigun03g191200.v1.2	Wildtype	Mutant	0.00309077	TRUE	225	NS
Vigun10g155700.v1.2	Wildtype	Mutant	0.00315516	TRUE	226	NS
Vigun05g023600.v1.2	Wildtype	Mutant	0.00317017	TRUE	227	NS
Vigun08g151600.v1.2	Wildtype	Mutant	0.00340084	TRUE	228	Down-regulated
Vigun05g256000.v1.2	Wildtype	Mutant	0.00341043	TRUE	229	NS
Vigun09g059000.v1.2	Wildtype	Mutant	0.00362223	TRUE	230	NS
Vigun03g431800.v1.2	Wildtype	Mutant	0.00377834	TRUE	231	Up-regulated
Vigun09g244800.v1.2	Wildtype	Mutant	0.00415089	TRUE	232	NS
Vigun06g089300.v1.2	Wildtype	Mutant	0.00416157	TRUE	233	Down-regulated
Vigun07g165000.v1.2	Wildtype	Mutant	0.00432882	TRUE	234	NS
Vigun06g125700.v1.2	Wildtype	Mutant	0.00444945	TRUE	235	NS
Vigun09g165800.v1.2	Wildtype	Mutant	0.00507342	TRUE	236	NS
Vigun03g047000.v1.2	Wildtype	Mutant	0.00561006	TRUE	237	NS
Vigun09g263300.v1.2	Wildtype	Mutant	0.00658218	TRUE	238	NS
Vigun03g108500.v1.2	Wildtype	Mutant	0.00699841	TRUE	239	NS
Vigun11g100100.v1.2	Wildtype	Mutant	0.00757156	TRUE	240	NS
Vigun09g140000.v1.2	Wildtype	Mutant	0.00776005	TRUE	241	NS
Vigun08g123500.v1.2	Wildtype	Mutant	0.00803872	TRUE	242	NS
Vigun09g110700.v1.2	Wildtype	Mutant	0.0085254	TRUE	243	NS
Vigun01g145000.v1.2	Wildtype	Mutant	0.00893334	TRUE	244	NS
Vigun07g078300.v1.2	Wildtype	Mutant	0.00900794	TRUE	245	NS
Vigun09g162300.v1.2	Wildtype	Mutant	0.00901657	TRUE	246	Up-regulated
Vigun03g035900.v1.2	Wildtype	Mutant	0.00976035	TRUE	247	NS
Vigun07g130000.v1.2	Wildtype	Mutant	0.0104954	TRUE	248	NS
Vigun01g096700.v1.2	Wildtype	Mutant	0.0108316	TRUE	249	Up-regulated
Vigun05g287400.v1.2	Wildtype	Mutant	0.0108316	TRUE	250	NS
Vigun03g064800.v1.2	Wildtype	Mutant	0.012139	TRUE	251	NS
Vigun06g002400.v1.2	Wildtype	Mutant	0.0127463	TRUE	252	NS
MSTRG.16142	Wildtype	Mutant	0.0129612	TRUE	253	NS
MSTRG.6338	Wildtype	Mutant	0.0130937	TRUE	254	NS
Vigun03g344600.v1.2	Wildtype	Mutant	0.0132054	TRUE	255	NS
Vigun06g005500.v1.2	Wildtype	Mutant	0.0138747	TRUE	256	NS
Vigun01g181000.v1.2	Wildtype	Mutant	0.0138891	TRUE	257	NS
Vigun08g224100.v1.2	Wildtype	Mutant	0.0144819	TRUE	258	NS
Vigun03g013400.v1.2	Wildtype	Mutant	0.0155338	TRUE	259	NS
Vigun08g199000.v1.2	Wildtype	Mutant	0.0156814	TRUE	260	NS
Vigun08g006800.v1.2	Wildtype	Mutant	0.0160361	TRUE	261	NS
Vigun03g133600.v1.2	Wildtype	Mutant	0.016236	TRUE	262	NS
Vigun09g135900.v1.2	Wildtype	Mutant	0.0167647	TRUE	263	NS
Vigun06g230500.v1.2	Wildtype	Mutant	0.0167745	TRUE	264	NS
Vigun06g195700.v1.2	Wildtype	Mutant	0.016919	TRUE	265	NS
Vigun07g260500.v1.2	Wildtype	Mutant	0.016919	TRUE	266	NS
Vigun06g102500.v1.2	Wildtype	Mutant	0.0183823	TRUE	267	NS
Vigun08g010200.v1.2	Wildtype	Mutant	0.019182	TRUE	268	NS
Vigun01g224300.v1.2	Wildtype	Mutant	0.0203372	TRUE	269	NS
Vigun03g145100.v1.2	Wildtype	Mutant	0.0212207	TRUE	270	NS
Vigun09g004100.v1.2	Wildtype	Mutant	0.0212469	TRUE	271	Down-regulated
Vigun03g187100.v1.2	Wildtype	Mutant	0.0214662	TRUE	272	NS
Vigun11g034600.v1.2	Wildtype	Mutant	0.0243998	TRUE	273	NS
Vigun09g055400.v1.2	Wildtype	Mutant	0.024613	TRUE	274	NS
Vigun05g076100.v1.2	Wildtype	Mutant	0.025369	TRUE	275	NS
Vigun11g016700.v1.2	Wildtype	Mutant	0.025369	TRUE	276	NS
Vigun09g004700.v1.2	Wildtype	Mutant	0.0266756	TRUE	277	NS
Vigun02g011100.v1.2	Wildtype	Mutant	0.027941	TRUE	278	NS
Vigun03g070500.v1.2	Wildtype	Mutant	0.0305003	TRUE	279	NS
Vigun05g097700.v1.2	Wildtype	Mutant	0.0331156	TRUE	280	NS
Vigun01g100200.v1.2	Wildtype	Mutant	0.0339851	TRUE	281	NS
Vigun07g295400.v1.2	Wildtype	Mutant	0.0340383	TRUE	282	NS
Vigun11g087666.v1.2	Wildtype	Mutant	0.0352585	TRUE	283	Up-regulated
Vigun05g014400.v1.2	Wildtype	Mutant	0.0367144	TRUE	284	NS
Vigun03g415700.v1.2	Wildtype	Mutant	0.0378144	TRUE	285	NS
Vigun07g051200.v1.2	Wildtype	Mutant	0.0425011	TRUE	286	NS
